# Supplementary material for: Meta-Analysis of Gene Expression in Bulk-Processed Post-Mortem Spinal Cord from ALS Patients and Normal Controls
Source: NeuroSci. 2025 Jul 16;6(3):65. doi: 10.3390/neurosci6030065 (PMC12286074; doi:10.3390/neurosci6030065)
Supplement: Supplementary file 1 [file neurosci-06-00065-s001.zip]

Archive with 4 entries (3 files):
- neurosci-3659146-supplementary/
- neurosci-3659146-supplementary/Supplement.pdf
- neurosci-3659146-supplementary/Supplementary Material File S1.xlsx
- neurosci-3659146-supplementary/Supplementary Material File S2.xlsx
