# Supplementary material for: Meta-Analysis of Gene Expression in Bulk-Processed Post-Mortem Spinal Cord from ALS Patients and Normal Controls
Source: NeuroSci. 2025 Jul 16;6(3):65. doi: 10.3390/neurosci6030065 (PMC12286074; doi:10.3390/neurosci6030065)
Supplement: Supplementary file 1 [file neurosci-06-00065-s001.zip › neurosci-3659146-supplementary/Supplementary Material File S1.xlsx]

## Sheet: (A) DEG List (protein coding)
Symbol	Gene Name	SMD	P-value	FDR	Mean CPM > 1 (cell types)
SLC37A2	solute carrier family 37 member 2	1.219	3.83e-19	6.08e-15	Not detected
PKD2L1	polycystin 2 like 1, transient receptor potential cation channel	1.144	2.36e-17	1.87e-13	Not detected
CHIT1	chitinase 1	1.372	2.56e-16	1.35e-12	Not detected
DNASE2B	deoxyribonuclease 2 beta	0.996	7.7e-14	1.88e-10	Not detected
PSAP	prosaposin	0.998	8.3e-14	1.88e-10	Neurons|Ependymal|OPC|Microglia|Endothelial|Astrocytes|OD|Schwann|Pericytes|Meninges|Lymphocytes
CCRL2	C-C motif chemokine receptor like 2	1.02	1.95e-13	3.55e-10	Not detected
CXCL16	C-X-C motif chemokine ligand 16	0.978	2.02e-13	3.55e-10	Not detected
DNAJC5B	DnaJ heat shock protein family (Hsp40) member C5 beta	1.017	2.68e-13	4.25e-10	Not detected
PLEKHA2	pleckstrin homology domain containing A2	0.996	8.61e-13	9.75e-10	OPC|Pericytes|Microglia|Meninges|Lymphocytes|Astrocytes|Ependymal|Endothelial|Neurons
ARHGAP6	Rho GTPase activating protein 6	0.986	1.04e-12	1.1e-09	Pericytes|Meninges|Microglia|Neurons|Ependymal|OPC|Astrocytes
CLEC7A	C-type lectin domain containing 7A	0.936	1.61e-12	1.6e-09	Microglia
NRP2	neuropilin 2	0.928	2.41e-12	2.25e-09	Meninges|Schwann|Endothelial|Microglia|Neurons|Ependymal
DOP1B	DOP1 leucine zipper like protein B	0.974	3.83e-12	3.38e-09	Not detected
PHKA1	phosphorylase kinase regulatory subunit alpha 1	0.883	2.34e-11	1.69e-08	Astrocytes|Neurons|OPC|Ependymal|Meninges|Endothelial
ITGAX	integrin subunit alpha X	1.038	2.49e-11	1.72e-08	Microglia
APOBR	apolipoprotein B receptor	0.873	3.1e-11	1.96e-08	Not detected
ASTN2	astrotactin 2	0.868	4.82e-11	2.73e-08	Ependymal|OPC|Astrocytes|Neurons|OD|Schwann|Meninges|Pericytes|Endothelial|Microglia|Lymphocytes
PABPC4	poly(A) binding protein cytoplasmic 4	0.855	8.37e-11	4.58e-08	Pericytes|Neurons|Meninges|Endothelial|Microglia
NKAIN4	sodium/potassium transporting ATPase interacting 4	0.841	1.52e-10	7.68e-08	Ependymal|Astrocytes
SIGLEC7	sialic acid binding Ig like lectin 7	0.892	1.55e-10	7.68e-08	Not detected
CTSL	cathepsin L	0.842	1.69e-10	7.95e-08	Neurons|Ependymal|Meninges|OPC|Microglia|Astrocytes
CD300C	CD300c molecule	0.827	2.76e-10	1.2e-07	Not detected
LSP1	lymphocyte specific protein 1	0.828	2.83e-10	1.2e-07	Not detected
ANXA11	annexin A11	0.83	2.87e-10	1.2e-07	Meninges|Pericytes|Endothelial|Lymphocytes|Astrocytes|Microglia|Ependymal
HLA-DPA1	major histocompatibility complex, class II, DP alpha 1	0.916	3.33e-10	1.35e-07	Microglia|Endothelial
HLA-DQB1	major histocompatibility complex, class II, DQ beta 1	0.826	3.47e-10	1.37e-07	Microglia
APLN	apelin	0.815	4.67e-10	1.81e-07	Not detected
APOE	apolipoprotein E	1.078	5.04e-10	1.88e-07	Astrocytes|Microglia|Pericytes|Meninges|Endothelial|Ependymal|Neurons|Lymphocytes|OPC|Schwann|OD
NCF2	neutrophil cytosolic factor 2	1.176	5.09e-10	1.88e-07	Microglia
TMEM176B	transmembrane protein 176B	0.849	5.98e-10	2.15e-07	OPC|Astrocytes|Schwann|Microglia
SLC49A3	solute carrier family 49 member 3	0.806	7.94e-10	2.8e-07	Not detected
FAR2	fatty acyl-CoA reductase 2	0.903	1.3e-09	4.3e-07	Microglia|Neurons|OPC|Endothelial|Meninges|Ependymal|OD|Schwann|Pericytes|Lymphocytes|Astrocytes
HLA-DOA	major histocompatibility complex, class II, DO alpha	0.932	2.63e-09	7.86e-07	Not detected
MILR1	mast cell immunoglobulin like receptor 1	0.86	3.25e-09	8.89e-07	Microglia
CD37	CD37 molecule	1.036	4.43e-09	1.17e-06	Microglia
CCL18	C-C motif chemokine ligand 18	0.828	4.54e-09	1.17e-06	Not detected
GDF7	growth differentiation factor 7	0.855	4.58e-09	1.17e-06	Not detected
PPARG	peroxisome proliferator activated receptor gamma	1.224	7.11e-09	1.66e-06	Neurons|Microglia|Pericytes
TNFAIP8L3	TNF alpha induced protein 8 like 3	0.935	1.22e-08	2.68e-06	Not detected
FCGR2C	Fc gamma receptor IIc (gene/pseudogene)	0.825	1.3e-08	2.82e-06	Not detected
DOCK2	dedicator of cytokinesis 2	0.972	1.42e-08	3.05e-06	Microglia|Lymphocytes|Neurons|OD|Astrocytes|Ependymal
CD300LF	CD300 molecule like family member f	1.064	1.65e-08	3.44e-06	Not detected
IRF8	interferon regulatory factor 8	0.9	1.94e-08	3.95e-06	Microglia
SLC25A30	solute carrier family 25 member 30	0.858	2.03e-08	4.08e-06	Not detected
GPNMB	glycoprotein nmb	1.395	2.38e-08	4.61e-06	Not detected
LOC124904396	uncharacterized LOC124904396	0.812	2.64e-08	4.81e-06	Not detected
LOC112267968	uncharacterized LOC112267968	0.837	4.3e-08	7.1e-06	Not detected
GYPC	glycophorin C (Gerbich blood group)	0.835	5.5e-08	8.63e-06	Meninges|Pericytes|Microglia
IL18	interleukin 18	0.85	1.01e-07	1.43e-05	Microglia|Meninges|Ependymal
ARHGAP30	Rho GTPase activating protein 30	0.814	1.24e-07	1.67e-05	Lymphocytes|Microglia
NABP1	nucleic acid binding protein 1	0.826	1.46e-07	1.84e-05	Microglia|Lymphocytes
DPEP2	dipeptidase 2	0.938	1.5e-07	1.88e-05	Not detected
CD74	CD74 molecule	0.871	2.08e-07	2.43e-05	Microglia|Endothelial|Lymphocytes|Ependymal|Pericytes|Schwann|Neurons|OPC
IL13RA1	interleukin 13 receptor subunit alpha 1	0.906	2.19e-07	2.53e-05	Endothelial|Microglia|Meninges|Pericytes|Astrocytes
ABCG1	ATP binding cassette subfamily G member 1	1.069	2.27e-07	2.61e-05	Endothelial|Neurons|OPC
ARRB2	arrestin beta 2	0.857	3.33e-07	3.5e-05	Microglia|Neurons
BTK	Bruton tyrosine kinase	1.074	5.84e-07	5.38e-05	Microglia
CD84	CD84 molecule	1.014	5.97e-07	5.44e-05	Microglia
P2RY8	P2Y receptor family member 8	0.811	6.19e-07	5.61e-05	Lymphocytes
TYROBP	transmembrane immune signaling adaptor TYROBP	0.939	6.57e-07	5.79e-05	Microglia
STAT5A	signal transducer and activator of transcription 5A	0.881	1.03e-06	8.2e-05	Microglia
APOC1	apolipoprotein C1	1.168	1.5e-06	0.000109	Microglia
TM6SF1	transmembrane 6 superfamily member 1	1.027	1.56e-06	0.000112	Endothelial|Microglia|Neurons|Ependymal
DCSTAMP	dendrocyte expressed seven transmembrane protein	1.018	1.76e-06	0.000124	Not detected
LTA4H	leukotriene A4 hydrolase	1.058	1.97e-06	0.000133	Neurons|Endothelial|Ependymal|OPC|Microglia|Meninges
CAPG	capping actin protein, gelsolin like	1.04	2.46e-06	0.000156	Not detected
TREM2	triggering receptor expressed on myeloid cells 2	0.828	2.59e-06	0.000161	Microglia
CTSH	cathepsin H	0.808	3.36e-06	0.000197	Microglia|Endothelial
TLR6	toll like receptor 6	0.862	4e-06	0.00023	Not detected
ASAH1	N-acylsphingosine amidohydrolase 1	0.997	4.65e-06	0.000255	Neurons|Microglia|Astrocytes|OPC|OD|Ependymal|Endothelial|Pericytes|Schwann|Meninges
HLA-DPB1	major histocompatibility complex, class II, DP beta 1	0.904	4.93e-06	0.000268	Microglia|Endothelial
KLHL6	kelch like family member 6	0.94	5.46e-06	0.000288	Microglia
ENTPD1	ectonucleoside triphosphate diphosphohydrolase 1	0.947	5.63e-06	0.000293	Microglia|Endothelial|Pericytes|Astrocytes|Ependymal|OPC
TNFAIP2	TNF alpha induced protein 2	0.94	5.88e-06	0.000299	Neurons|Microglia|Meninges
HLA-DRB1	major histocompatibility complex, class II, DR beta 1	0.811	8.31e-06	0.000388	Microglia|Endothelial
MFSD1	major facilitator superfamily domain containing 1	0.842	8.44e-06	0.000393	Neurons|Microglia|Meninges|Endothelial|OD|OPC|Pericytes|Ependymal
NCKAP1L	NCK associated protein 1 like	0.921	8.86e-06	0.000408	Microglia|Lymphocytes
SUSD1	sushi domain containing 1	0.928	1.21e-05	0.000511	Neurons|OPC|Pericytes|Meninges|Microglia|Lymphocytes
ST8SIA4	ST8 alpha-N-acetyl-neuraminide alpha-2,8-sialyltransferase 4	0.832	1.22e-05	0.000512	Microglia|Lymphocytes|Endothelial|Neurons|Ependymal
PDE3B	phosphodiesterase 3B	0.927	1.3e-05	0.000535	Lymphocytes|Neurons|Microglia|OPC|Astrocytes|Endothelial
HLA-DMA	major histocompatibility complex, class II, DM alpha	0.87	1.78e-05	0.000674	Not detected
GRN	granulin precursor	0.89	3.16e-05	0.00106	Endothelial|Microglia|Neurons
PLA2G7	phospholipase A2 group VII	1.065	3.17e-05	0.00106	Not detected
CD68	CD68 molecule	0.916	3.39e-05	0.00111	Not detected
GSR	glutathione-disulfide reductase	0.953	3.42e-05	0.00112	Neurons|Meninges|Endothelial|OPC|Astrocytes
SLC15A3	solute carrier family 15 member 3	1.017	3.64e-05	0.00117	Not detected
SLC7A7	solute carrier family 7 member 7	0.982	3.69e-05	0.00118	Microglia
IQGAP2	IQ motif containing GTPase activating protein 2	1.079	4.01e-05	0.00125	Lymphocytes|Ependymal|Schwann|Microglia
CEBPA	CCAAT enhancer binding protein alpha	0.867	5.68e-05	0.00163	Not detected
ARHGAP15	Rho GTPase activating protein 15	0.8	5.88e-05	0.00166	Lymphocytes|Microglia|Schwann|Pericytes|OPC|Neurons|Ependymal|Meninges|Astrocytes|OD
CTSS	cathepsin S	0.983	6.94e-05	0.00188	Microglia|Neurons
SELPLG	selectin P ligand	0.825	7.25e-05	0.00194	Not detected
PLAU	plasminogen activator, urokinase	0.918	7.91e-05	0.00209	Not detected
NOTCH2	notch receptor 2	1.041	9e-05	0.0023	Meninges|Astrocytes|OPC|Ependymal|Microglia|Pericytes|Schwann|Lymphocytes
MPP1	MAGUK p55 scaffold protein 1	0.809	0.000101	0.00249	Neurons
UNC93B1	unc-93 homolog B1, TLR signaling regulator	0.927	0.000105	0.00255	Microglia|Ependymal
SHMT1	serine hydroxymethyltransferase 1	1.037	0.000113	0.0027	Schwann|OD|Neurons|OPC|Microglia
SOAT1	sterol O-acyltransferase 1	0.856	0.000127	0.00291	Microglia|Endothelial|Neurons|Pericytes|Meninges|Lymphocytes|Astrocytes|Ependymal|OPC
LILRA4	leukocyte immunoglobulin like receptor A4	0.832	0.000133	0.00301	Not detected
DENND2D	DENN domain containing 2D	1.184	0.000135	0.00301	Lymphocytes
CD48	CD48 molecule	1.11	0.000135	0.00301	Lymphocytes
MS4A7	membrane spanning 4-domains A7	0.863	0.000144	0.00315	Not detected
FBP1	fructose-bisphosphatase 1	0.892	0.000152	0.00326	Not detected
HLA-DQA1	major histocompatibility complex, class II, DQ alpha 1	0.828	0.00019	0.0038	Microglia
AXL	AXL receptor tyrosine kinase	0.984	0.000191	0.00381	Pericytes|Microglia|Meninges|OPC|Astrocytes|Schwann
CDCP1	CUB domain containing protein 1	0.928	0.000195	0.00388	Not detected
BMF	Bcl2 modifying factor	1.065	0.000201	0.00397	Not detected
SLC29A1	solute carrier family 29 member 1 (Augustine blood group)	0.953	0.000242	0.00459	Neurons
JPH2	junctophilin 2	0.97	0.000246	0.00463	Pericytes|Ependymal|Astrocytes
PTGS1	prostaglandin-endoperoxide synthase 1	0.801	0.000312	0.00549	Microglia
SIGLEC8	sialic acid binding Ig like lectin 8	1.123	0.000317	0.00554	Not detected
CPVL	carboxypeptidase vitellogenic like	0.949	0.000342	0.00588	Microglia|Ependymal|Neurons
DAB2	DAB adaptor protein 2	0.926	0.000353	0.00603	Not detected
DMXL2	Dmx like 2	0.862	0.000364	0.00614	Neurons|OPC|Microglia|Meninges|Astrocytes|OD|Ependymal|Pericytes|Endothelial|Schwann
CMKLR1	chemerin chemokine-like receptor 1	0.8	0.000372	0.00622	Microglia|Meninges
CPM	carboxypeptidase M	0.801	0.000544	0.00828	Pericytes|OD|Microglia|Neurons|Endothelial|Schwann
OTOA	otoancorin	1.15	0.000587	0.00877	Not detected
RBM47	RNA binding motif protein 47	0.954	0.000592	0.00883	Microglia|Meninges|Ependymal|Neurons|Endothelial
WDFY4	WDFY family member 4	0.892	0.000687	0.00981	Microglia
BTN3A3	butyrophilin subfamily 3 member A3	0.838	0.000814	0.0111	Not detected
GLB1	galactosidase beta 1	0.916	0.000822	0.0112	Neurons|Microglia|OPC|Astrocytes|Ependymal|Endothelial|Pericytes|Meninges|Lymphocytes|OD
HAVCR2	hepatitis A virus cellular receptor 2	0.845	0.000831	0.0112	Microglia|OD|Astrocytes|Neurons|OPC
TNFSF8	TNF superfamily member 8	0.823	0.00086	0.0115	Lymphocytes
FPR3	formyl peptide receptor 3	0.809	0.00119	0.0144	Not detected
FCGR2B	Fc gamma receptor IIb	0.894	0.00121	0.0146	Not detected
HEXB	hexosaminidase subunit beta	0.958	0.00125	0.015	Neurons|Endothelial|OPC|Microglia|Ependymal|Meninges
DNASE2	deoxyribonuclease 2, lysosomal	0.912	0.00141	0.0162	Not detected
HLA-DMB	major histocompatibility complex, class II, DM beta	0.841	0.00152	0.0172	Microglia
TLR5	toll like receptor 5	0.849	0.00154	0.0174	Microglia
LGALS3	galectin 3	0.833	0.00174	0.0191	Endothelial|Schwann|Meninges
LILRA2	leukocyte immunoglobulin like receptor A2	0.941	0.00178	0.0194	Not detected
ST6GAL1	ST6 beta-galactoside alpha-2,6-sialyltransferase 1	0.816	0.00193	0.0205	Microglia|Endothelial|OPC|Lymphocytes|Astrocytes|Meninges|Neurons|Ependymal|Schwann|Pericytes
AQP1	aquaporin 1 (Colton blood group)	0.819	0.00248	0.0242	Astrocytes|Ependymal|Meninges
MSR1	macrophage scavenger receptor 1	1.004	0.00271	0.0257	Microglia
CHRNA1	cholinergic receptor nicotinic alpha 1 subunit	0.934	0.00289	0.0268	Not detected
PLXDC2	plexin domain containing 2	0.923	0.00305	0.0279	Microglia|Ependymal|Schwann|Astrocytes|Meninges|Endothelial|Neurons|OD|OPC|Pericytes|Lymphocytes
DOK1	docking protein 1	0.844	0.0037	0.032	Not detected
COLEC12	collectin subfamily member 12	0.955	0.00378	0.0324	Ependymal|Astrocytes|Meninges|Pericytes
PAG1	phosphoprotein membrane anchor with glycosphingolipid microdomains 1	0.851	0.00389	0.0331	Microglia|Pericytes|Lymphocytes|Neurons|OPC|Meninges|Astrocytes
MGAT4A	alpha-1,3-mannosyl-glycoprotein 4-beta-N-acetylglucosaminyltransferase A	0.803	0.004	0.0336	Microglia|Endothelial|Neurons|Lymphocytes|OPC|Ependymal|OD|Astrocytes|Meninges
MR1	major histocompatibility complex, class I-related	0.913	0.00432	0.0355	Microglia
ARHGAP24	Rho GTPase activating protein 24	0.936	0.00538	0.0421	Microglia|Schwann|Meninges|Astrocytes|OPC|Neurons|Pericytes|Endothelial|Ependymal|OD|Lymphocytes
LYZ	lysozyme	0.803	0.00663	0.0486	Not detected
TBXAS1	thromboxane A synthase 1	0.838	0.00676	0.0493	Microglia|Lymphocytes

## Sheet: (B) DEG List (non-coding)
Symbol	Gene Name	SMD	P-value	FDR	Mean CPM > 1 (cell types)
FLJ16779	uncharacterized LOC100192386	1.128	4.16e-14	2.12e-10	Not detected
ARHGAP15-AS1	ARHGAP15 antisense RNA 1	1.037	2.12e-11	2.7e-08	Not detected
DLEU7-AS1	DLEU7 antisense RNA 1	0.951	8.38e-11	7.12e-08	Not detected
LOC124904328	uncharacterized LOC124904328	1.059	2.77e-10	1.6e-07	Not detected
LINC01857	long intergenic non-protein coding RNA 1857	1.181	3.14e-10	1.6e-07	Not detected
LOC124900728	uncharacterized LOC124900728	1.109	2.18e-09	7.41e-07	Not detected
PAPPA-AS2	PAPPA antisense RNA 2	0.899	4.39e-09	1.21e-06	Not detected
LOC340090	uncharacterized LOC340090	0.854	4.53e-09	1.21e-06	Not detected
MIR34AHG	MIR34A host gene	0.828	1.1e-08	2.15e-06	Neurons|Microglia|Meninges|Astrocytes|Schwann
LOC107984245	uncharacterized LOC107984245	0.872	1.35e-08	2.55e-06	Not detected
LOC124902239	uncharacterized LOC124902239	0.862	1.73e-08	2.93e-06	Not detected
LOC105373957	uncharacterized LOC105373957	0.838	2.62e-08	4.05e-06	Not detected
LOC107985949	uncharacterized LOC107985949	0.858	4.68e-08	6.62e-06	Not detected
LOC105376196	uncharacterized LOC105376196	0.833	4.82e-08	6.64e-06	Not detected
MAP3K5-AS1	MAP3K5 antisense RNA 1	0.819	7.62e-08	1.02e-05	Not detected
LOC105375523	uncharacterized LOC105375523	0.919	6.71e-07	5.6e-05	Not detected
ZNF496-DT	ZNF496 divergent transcript	0.877	1.1e-06	7.93e-05	Not detected
LINC02975	long intergenic non-protein coding RNA 2975	0.915	1.77e-06	0.000109	Not detected
LOC124904485	uncharacterized LOC124904485	0.812	2.95e-06	0.000163	Not detected
PIK3R5-DT	PIK3R5 divergent transcript	0.945	0.000207	0.00402	Not detected
CDKN2B-AS1	CDKN2B antisense RNA 1	1.121	0.000772	0.0105	Not detected
LOC124904522	uncharacterized LOC124904522	0.861	0.000928	0.012	Not detected
LOC124905054	uncharacterized LOC124905054	0.998	0.000968	0.0125	Not detected
PELATON	plaque enriched lncRNA in atherosclerotic and inflammatory bowel macrophage regulation	0.823	0.00178	0.0186	Not detected
TMEM51-AS2	TMEM51 antisense RNA 2	0.972	0.00188	0.0192	Not detected
APOC4-APOC2	APOC4-APOC2 readthrough (NMD candidate)	0.869	0.00339	0.0303	Not detected

## Sheet: (C) GO BP
ID	Label	P-value	Symbols
GO:0019886	antigen processing and presentation of exogenous peptide antigen via MHC class II	5.02e-20	CTSL|HLA-DPA1|HLA-DQB1|HLA-DOA|CD74|HLA-DPB1|HLA-DRB1|HLA-DMA|CTSS|UNC93B1|HLA-DQA1|FCGR2B|HLA-DMB
GO:0019884	antigen processing and presentation of exogenous antigen	6.82e-19	CTSL|HLA-DPA1|HLA-DQB1|HLA-DOA|CD74|HLA-DPB1|HLA-DRB1|HLA-DMA|CTSS|UNC93B1|HLA-DQA1|FCGR2B|HLA-DMB|MR1
GO:0002504	antigen processing and presentation of peptide or polysaccharide antigen via MHC class II	1.22e-17	CTSL|HLA-DPA1|HLA-DQB1|CD74|HLA-DPB1|HLA-DRB1|HLA-DMA|CTSS|UNC93B1|HLA-DQA1|FCGR2B|HLA-DMB
GO:0048002	antigen processing and presentation of peptide antigen	3.97e-15	CTSL|HLA-DPA1|HLA-DQB1|CD74|HLA-DPB1|HLA-DRB1|HLA-DMA|CTSS|UNC93B1|HLA-DQA1|FCGR2B|HLA-DMB|MR1
GO:0002764	immune response-regulating signaling pathway	1.12e-14	CLEC7A|HLA-DQB1|CD300LF|ARRB2|BTK|TYROBP|TREM2|CTSH|TLR6|HLA-DPB1|KLHL6|HLA-DRB1|NCKAP1L|SLC15A3|CTSS|UNC93B1|LILRA4|CMKLR1|BTN3A3|HAVCR2|FPR3|FCGR2B|TLR5|LGALS3|LILRA2|COLEC12
GO:0002503	peptide antigen assembly with MHC class II protein complex	6.59e-14	HLA-DPA1|HLA-DQB1|HLA-DOA|HLA-DPB1|HLA-DRB1|HLA-DMA|HLA-DQA1|HLA-DMB
GO:0002253	activation of immune response	7.21e-13	CLEC7A|HLA-DQB1|CD300LF|ARRB2|BTK|TYROBP|TREM2|TLR6|HLA-DPB1|KLHL6|HLA-DRB1|NCKAP1L|SLC15A3|CTSS|UNC93B1|LILRA4|CMKLR1|BTN3A3|HAVCR2|FPR3|FCGR2B|TLR5|LGALS3|LILRA2|COLEC12
GO:0002396	MHC protein complex assembly	1.21e-12	HLA-DPA1|HLA-DQB1|HLA-DOA|HLA-DPB1|HLA-DRB1|HLA-DMA|HLA-DQA1|HLA-DMB
GO:0050866	negative regulation of cell activation	1.71e-11	APOE|MILR1|CD300LF|GPNMB|CD74|BTK|CD84|TYROBP|HLA-DRB1|NCKAP1L|GRN|AXL|HAVCR2|FCGR2B|LGALS3|PAG1
GO:0002366	leukocyte activation involved in immune response	2.05e-11	MILR1|DOCK2|IRF8|IL18|CD74|BTK|CD84|TYROBP|TREM2|HLA-DRB1|NCKAP1L|GRN|NOTCH2|HAVCR2|FCGR2B|HLA-DMB|LGALS3|LILRA2
GO:0002250	adaptive immune response	3.26e-11	CTSL|HLA-DPA1|HLA-DQB1|HLA-DOA|CD74|CD84|CTSH|HLA-DPB1|KLHL6|HLA-DMA|CTSS|UNC93B1|HLA-DQA1|BTN3A3|HLA-DMB|PAG1
GO:0071310	cellular response to organic substance	2.48e-09	CCRL2|CLEC7A|NRP2|CTSL|LSP1|HLA-DPA1|CCL18|PPARG|CD300LF|IRF8|IL18|CD74|IL13RA1|ARRB2|BTK|STAT5A|DCSTAMP|TREM2|CTSH|TLR6|ASAH1|HLA-DRB1|PDE3B|CD68|CEBPA|CTSS|SELPLG|SHMT1|LILRA4|FBP1|AXL|SLC29A1|DAB2|CMKLR1|RBM47|HAVCR2|FCGR2B|LILRA2|AQP1|MSR1|DOK1|COLEC12
GO:0070663	regulation of leukocyte proliferation	3.49e-09	HLA-DPA1|GPNMB|IL18|CD74|BTK|TYROBP|HLA-DPB1|HLA-DRB1|NCKAP1L|HAVCR2|TNFSF8|FCGR2B|HLA-DMB|LGALS3|ST6GAL1
GO:0002274	myeloid leukocyte activation	2.75e-08	MILR1|DOCK2|CD300LF|CD74|BTK|CD84|DCSTAMP|TREM2|TLR6|CEBPA|NOTCH2|HAVCR2
GO:1903037	regulation of leukocyte cell-cell adhesion	6.61e-08	HLA-DPA1|HLA-DQB1|HLA-DOA|GPNMB|IL18|CD74|HLA-DPB1|HLA-DRB1|NCKAP1L|HLA-DMA|HLA-DQA1|HAVCR2|FCGR2B|HLA-DMB|LGALS3|PAG1
GO:1903555	regulation of tumor necrosis factor superfamily cytokine production	1.81e-07	CLEC7A|GPNMB|ARRB2|BTK|CD84|TYROBP|TREM2|LILRA4|AXL|HAVCR2|LILRA2
GO:0002696	positive regulation of leukocyte activation	1.99e-07	CLEC7A|HLA-DPA1|HLA-DQB1|HLA-DOA|IL18|CD74|BTK|TYROBP|HLA-DPB1|HLA-DRB1|NCKAP1L|HLA-DMA|HLA-DQA1|AXL|HLA-DMB
GO:0006952	defense response	2.02e-07	CXCL16|ITGAX|HLA-DPA1|CD300LF|IRF8|CD74|CD84|STAT5A|SLC15A3|CTSS|UNC93B1|CD48|RBM47|TNFSF8|LGALS3|LILRA2|AQP1|COLEC12|MR1
GO:0098657	import into cell	2.48e-07	CXCL16|CLEC7A|APOBR|CTSL|ANXA11|APLN|APOE|NCF2|DOCK2|CD300LF|IRF8|ARRB2|BTK|TYROBP|APOC1|TREM2|NCKAP1L|SLC15A3|AXL|SLC29A1|DAB2|FCGR2B|LGALS3|MSR1|COLEC12
GO:0045089	positive regulation of innate immune response	2.63e-07	CLEC7A|CD300LF|ARRB2|TYROBP|TREM2|CTSS|UNC93B1|LILRA4|RBM47|HAVCR2|TLR5|LILRA2|COLEC12
GO:0051707	response to other organism	3.51e-07	CXCL16|ITGAX|HLA-DPA1|APOE|NCF2|CCL18|PPARG|CD300LF|CD74|ARRB2|CD84|TYROBP|SLC15A3|CTSS|UNC93B1|LILRA4|RBM47|WDFY4|TLR5|LGALS3
GO:0031341	regulation of cell killing	1.39e-06	CLEC7A|ARRB2|TYROBP|HLA-DRB1|NCKAP1L|HAVCR2|FCGR2B|MR1
GO:0002286	T cell activation involved in immune response	2.99e-06	IL18|CD74|HLA-DRB1|NCKAP1L|HAVCR2|FCGR2B|HLA-DMB|LGALS3
GO:0034241	positive regulation of macrophage fusion	3.32e-06	TYROBP|DCSTAMP|TREM2
GO:0032946	positive regulation of mononuclear cell proliferation	3.5e-06	HLA-DPA1|IL18|CD74|BTK|HLA-DPB1|NCKAP1L|HAVCR2|HLA-DMB|ST6GAL1
GO:0051716	cellular response to stimulus	3.87e-06	PKD2L1|PSAP|CCRL2|CXCL16|ARHGAP6|CLEC7A|NRP2|ITGAX|CTSL|LSP1|HLA-DPA1|HLA-DQB1|APLN|MILR1|CCL18|GDF7|TNFAIP8L3|FCGR2C|DOCK2|CD300LF|IRF8|GPNMB|IL18|ARHGAP30|NABP1|CD74|IL13RA1|ARRB2|BTK|P2RY8|TYROBP|STAT5A|DCSTAMP|CTSH|ASAH1|HLA-DPB1|KLHL6|HLA-DRB1|NCKAP1L|PDE3B|GRN|PLA2G7|GSR|SLC15A3|IQGAP2|CEBPA|ARHGAP15|CTSS|SELPLG|PLAU|NOTCH2|MPP1|UNC93B1|SHMT1|LILRA4|MS4A7|FBP1|AXL|BMF|SLC29A1|PTGS1|SIGLEC8|…
GO:0070374	positive regulation of ERK1 and ERK2 cascade	4.96e-06	APOE|CCL18|TNFAIP8L3|GPNMB|CD74|ARRB2|TREM2|HLA-DRB1|NOTCH2|HAVCR2
GO:0071402	cellular response to lipoprotein particle stimulus	5.68e-06	APOE|PPARG|TREM2|TLR6|CD68
GO:0055094	response to lipoprotein particle	5.89e-06	APOE|PPARG|TREM2|TLR6|CD68
GO:0009605	response to external stimulus	6.43e-06	PKD2L1|CHIT1|CCRL2|CXCL16|NRP2|ITGAX|LSP1|HLA-DPA1|NCF2|CCL18|DOCK2|IRF8|GPNMB|CD84|KLHL6|CD68|NOTCH2|MPP1|FBP1|AXL|WDFY4|TNFSF8|FPR3|LGALS3|AQP1|MR1|LYZ
GO:0040017	positive regulation of locomotion	6.94e-06	CXCL16|CLEC7A|NRP2|ITGAX|GPNMB|CD74|STAT5A|TREM2|CTSH|NCKAP1L|GRN|PLA2G7|PLAU|DAB2|CMKLR1|LGALS3|AQP1
GO:0002282	microglial cell activation involved in immune response	8.24e-06	TYROBP|TREM2|GRN
GO:0002758	innate immune response-activating signaling pathway	8.73e-06	CD300LF|ARRB2|BTK|SLC15A3|CTSS|UNC93B1|LILRA4|HAVCR2|COLEC12
GO:0032720	negative regulation of tumor necrosis factor production	9.29e-06	GPNMB|ARRB2|TREM2|LILRA4|AXL|HAVCR2
GO:0022409	positive regulation of cell-cell adhesion	1.24e-05	HLA-DPA1|HLA-DQB1|HLA-DOA|IL18|CD74|HLA-DPB1|HLA-DRB1|NCKAP1L|HLA-DMA|HLA-DQA1|HAVCR2|HLA-DMB
GO:0030100	regulation of endocytosis	1.32e-05	CLEC7A|APLN|APOE|DOCK2|ARRB2|BTK|TREM2|NCKAP1L|AXL|DAB2
GO:0009607	response to biotic stimulus	1.49e-05	CHIT1|CXCL16|ITGAX|HLA-DPA1|NCF2|CCL18|IRF8|IL18|CD74|CD84|KLHL6|CD68|NOTCH2|AXL|WDFY4|TNFSF8|LGALS3|AQP1|LYZ
GO:0032755	positive regulation of interleukin-6 production	1.84e-05	CLEC7A|CD74|BTK|TYROBP|TLR6|UNC93B1|LILRA2
GO:0030155	regulation of cell adhesion	1.97e-05	HLA-DPA1|HLA-DQB1|HLA-DOA|GPNMB|IL18|CD74|HLA-DPB1|HLA-DRB1|HLA-DMA|HLA-DQA1|HAVCR2|FCGR2B|HLA-DMB|LGALS3|PAG1
GO:0045639	positive regulation of myeloid cell differentiation	1.98e-05	CD74|TYROBP|DCSTAMP|TREM2|HLA-DRB1|NCKAP1L|NOTCH2
GO:0002429	immune response-activating cell surface receptor signaling pathway	2.13e-05	HLA-DQB1|BTK|HLA-DPB1|KLHL6|HLA-DRB1|NCKAP1L|BTN3A3|FCGR2B|LGALS3
GO:0071827	plasma lipoprotein particle organization	3.17e-05	APOE|ABCG1|APOC1|PLA2G7|SOAT1
GO:0032729	positive regulation of type II interferon production	3.41e-05	CLEC7A|HLA-DPA1|IRF8|IL18|HLA-DPB1|HAVCR2
GO:0036230	granulocyte activation	5.76e-05	IL18|TYROBP|GRN|FCGR2B|LILRA2
GO:0032945	negative regulation of mononuclear cell proliferation	6.6e-05	GPNMB|BTK|TYROBP|HLA-DRB1|HAVCR2|FCGR2B
GO:0010875	positive regulation of cholesterol efflux	7.11e-05	APOE|PPARG|ABCG1|TREM2
GO:0034368	protein-lipid complex remodeling	8.4e-05	APOE|ABCG1|APOC1|PLA2G7
GO:0010887	negative regulation of cholesterol storage	9.55e-05	PPARG|ABCG1|TREM2
GO:0045657	positive regulation of monocyte differentiation	9.55e-05	CD74|DCSTAMP|HLA-DRB1
GO:0140052	cellular response to oxidised low-density lipoprotein particle stimulus	0.00013	TREM2|TLR6|CD68
GO:0022408	negative regulation of cell-cell adhesion	0.000168	GPNMB|CD74|HLA-DRB1|NCKAP1L|HAVCR2|FCGR2B|LGALS3|PAG1
GO:0033004	negative regulation of mast cell activation	0.000173	MILR1|CD300LF|CD84
GO:0034374	low-density lipoprotein particle remodeling	0.000173	APOE|ABCG1|PLA2G7
GO:1905954	positive regulation of lipid localization	0.000176	APOE|PPARG|ABCG1|TREM2|DAB2|MSR1
GO:0042102	positive regulation of T cell proliferation	0.000187	HLA-DPA1|IL18|HLA-DPB1|NCKAP1L|HAVCR2|HLA-DMB
GO:0006935	chemotaxis	0.000193	NRP2|LSP1|DOCK2|PLAU|FPR3
GO:0060326	cell chemotaxis	0.000217	CCRL2|CXCL16|CCL18|CD74|ARRB2|NCKAP1L|PLA2G7|MPP1|CMKLR1|LGALS3
GO:0034375	high-density lipoprotein particle remodeling	0.000223	APOE|ABCG1|APOC1
GO:0032760	positive regulation of tumor necrosis factor production	0.000225	CLEC7A|BTK|CD84|TYROBP|HAVCR2|LILRA2
GO:0055088	lipid homeostasis	0.000226	APOE|PPARG|IL18|ABCG1|TREM2|CEBPA|SOAT1
GO:0010647	positive regulation of cell communication	0.000234	CLEC7A|CTSL|APOE|CCL18|GDF7|PPARG|TNFAIP8L3|CD300LF|GPNMB|IL18|CD74|ARRB2|BTK|P2RY8|TYROBP|TREM2|CTSH|TLR6|HLA-DRB1|NCKAP1L|SLC15A3|CTSS|NOTCH2|AXL|DAB2|RBM47|HAVCR2|FCGR2B|DOK1
GO:0023056	positive regulation of signaling	0.000247	CLEC7A|CTSL|APOE|CCL18|GDF7|PPARG|TNFAIP8L3|CD300LF|GPNMB|IL18|CD74|ARRB2|BTK|P2RY8|TYROBP|TREM2|CTSH|TLR6|HLA-DRB1|NCKAP1L|SLC15A3|CTSS|NOTCH2|AXL|DAB2|RBM47|HAVCR2|FCGR2B|DOK1
GO:0032373	positive regulation of sterol transport	0.000256	APOE|PPARG|ABCG1|TREM2
GO:2000145	regulation of cell motility	0.000267	CXCL16|CLEC7A|NRP2|ITGAX|APOE|PPARG|GPNMB|CD74|STAT5A|TREM2|CTSH|NCKAP1L|GRN|PLA2G7|PLAU|MPP1|DAB2|CMKLR1|LGALS3|AQP1
GO:0051050	positive regulation of transport	0.00028	CLEC7A|APLN|APOE|PPARG|DOCK2|CD300LF|ABCG1|ARRB2|BTK|HLA-DRB1|NCKAP1L|AXL|DAB2|FCGR2B|LGALS3|LILRA2|AQP1
GO:0043408	regulation of MAPK cascade	0.00028	APOE|CCL18|PPARG|TNFAIP8L3|GPNMB|CD74|ARRB2|TREM2|TLR6|HLA-DRB1|NOTCH2|DAB2|HAVCR2|FCGR2B|DOK1
GO:0043032	positive regulation of macrophage activation	0.000343	TLR6|CEBPA|HAVCR2
GO:0030889	negative regulation of B cell proliferation	0.00035	BTK|TYROBP|FCGR2B
GO:0002683	negative regulation of immune system process	0.000393	MILR1|CD300LF|GPNMB|BTK|TYROBP|LILRA4|PAG1
GO:1905953	negative regulation of lipid localization	0.000402	PPARG|ABCG1|APOC1|TREM2
GO:0030335	positive regulation of cell migration	0.000406	CXCL16|CLEC7A|NRP2|ITGAX|GPNMB|STAT5A|CTSH|GRN|PLAU|DAB2|AQP1
GO:0032693	negative regulation of interleukin-10 production	0.000427	BTK|TYROBP|FCGR2B
GO:0097067	cellular response to thyroid hormone stimulus	0.000427	CTSL|CTSH|CTSS
GO:0002761	regulation of myeloid leukocyte differentiation	0.000439	CD74|TYROBP|DCSTAMP|TREM2|HLA-DRB1|NOTCH2
GO:0001914	regulation of T cell mediated cytotoxicity	0.000446	HLA-DRB1|NCKAP1L|FCGR2B|MR1
GO:0006968	cellular defense response	0.000493	CD300C|LSP1|NCF2|TYROBP
GO:0032715	negative regulation of interleukin-6 production	0.000493	ARRB2|CD84|NCKAP1L|HAVCR2
GO:0050830	defense response to Gram-positive bacterium	0.000527	IL18|HAVCR2|TNFSF8|MR1|LYZ
GO:0007154	cell communication	0.000548	PKD2L1|PSAP|CCRL2|CXCL16|ARHGAP6|NRP2|ITGAX|LSP1|HLA-DQB1|APLN|MILR1|FCGR2C|DOCK2|ARHGAP30|NABP1|IL13RA1|STAT5A|HLA-DPB1|KLHL6|PDE3B|GRN|CD68|IQGAP2|CEBPA|ARHGAP15|PLAU|MPP1|UNC93B1|LILRA4|MS4A7|FBP1|BMF|SLC29A1|SIGLEC8|CMKLR1|OTOA|BTN3A3|TNFSF8|FPR3|TLR5|LGALS3|LILRA2|AQP1|CHRNA1|COLEC12|PAG1|ARHGAP24
GO:0050766	positive regulation of phagocytosis	0.000552	CLEC7A|DOCK2|BTK|FCGR2B
GO:0032368	regulation of lipid transport	0.000624	APOE|PPARG|ABCG1|APOC1|TREM2|DAB2
GO:0002269	leukocyte activation involved in inflammatory response	0.000656	TYROBP|TREM2|TLR6|GRN
GO:0010883	regulation of lipid storage	0.000656	PPARG|ABCG1|TREM2|MSR1
GO:0080134	regulation of response to stress	0.000696	PPARG|CD300LF|IL18|CD74|ARRB2|BTK|TYROBP|TREM2|TLR6|HLA-DRB1|PLA2G7|SLC15A3|CEBPA|CTSS|UNC93B1|LILRA4|RBM47|HAVCR2|FCGR2B|TLR5|LILRA2|COLEC12
GO:0006955	immune response	0.000696	CHIT1|CCRL2|APLN|MILR1|DOCK2|TNFSF8
GO:0032374	regulation of cholesterol transport	0.0007	APOE|PPARG|ABCG1|TREM2
GO:1902107	positive regulation of leukocyte differentiation	0.000743	TYROBP|DCSTAMP|TREM2|NOTCH2
GO:0050778	positive regulation of immune response	0.00076	HLA-DPA1|HLA-DOA|HLA-DMA|HLA-DQA1|MR1
GO:0006910	phagocytosis, recognition	0.000846	CLEC7A|TREM2|COLEC12
GO:0010628	positive regulation of gene expression	0.000945	ITGAX|HLA-DPA1|GDF7|PPARG|IRF8|ARRB2|CD84|TYROBP|TREM2|CTSH|TLR6|HLA-DPB1|CEBPA|UNC93B1|RBM47|HAVCR2|TLR5|LILRA2
GO:0001911	negative regulation of leukocyte mediated cytotoxicity	0.00096	ARRB2|NCKAP1L|HAVCR2
GO:0050670	regulation of lymphocyte proliferation	0.000995	CD74|BTK|TYROBP|FCGR2B
GO:0050829	defense response to Gram-negative bacterium	0.00101	TREM2|AQP1|MR1|LYZ
GO:0061900	glial cell activation	0.00101	TYROBP|TREM2|TLR6|GRN
GO:0002819	regulation of adaptive immune response	0.00102	CLEC7A|IL18|BTK|TREM2|HLA-DRB1|MR1
GO:0002706	regulation of lymphocyte mediated immunity	0.00105	ARRB2|NCKAP1L|HAVCR2|FCGR2B
GO:0051094	positive regulation of developmental process	0.00107	CLEC7A|ITGAX|APOE|GDF7|IL18|CD74|ARRB2|BTK|TYROBP|DCSTAMP|TREM2|CTSH|HLA-DRB1|NCKAP1L|GRN|CEBPA|NOTCH2|AXL|DAB2|CMKLR1|AQP1|MSR1
GO:2000106	regulation of leukocyte apoptotic process	0.00109	CD74|BTK|AXL|LGALS3|ST6GAL1
GO:0050852	T cell receptor signaling pathway	0.00122	HLA-DQB1|BTK|HLA-DPB1|HLA-DRB1|BTN3A3|LGALS3
GO:0016192	vesicle-mediated transport	0.00123	CXCL16|CLEC7A|DOP1B|APOBR|CTSL|ANXA11|APLN|APOE|NCF2|DOCK2|CD300LF|IRF8|ARRB2|TYROBP|APOC1|TREM2|AXL|DAB2|LGALS3|MSR1|COLEC12
GO:0023052	signaling	0.00124	PKD2L1|PSAP|CCRL2|CXCL16|ARHGAP6|NRP2|ITGAX|LSP1|HLA-DQB1|APLN|MILR1|FCGR2C|DOCK2|ARHGAP30|NABP1|IL13RA1|STAT5A|HLA-DPB1|KLHL6|PDE3B|GRN|IQGAP2|CEBPA|ARHGAP15|PLAU|MPP1|UNC93B1|LILRA4|MS4A7|FBP1|BMF|SLC29A1|SIGLEC8|CMKLR1|BTN3A3|TNFSF8|FPR3|TLR5|LGALS3|LILRA2|AQP1|CHRNA1|COLEC12|PAG1|ARHGAP24
GO:0032757	positive regulation of interleukin-8 production	0.00127	CLEC7A|CD74|TLR5|LILRA2
GO:0034138	toll-like receptor 3 signaling pathway	0.00129	UNC93B1|HAVCR2|COLEC12
GO:0046457	prostanoid biosynthetic process	0.00129	CD74|PTGS1|TBXAS1
GO:0140253	cell-cell fusion	0.00137	DOCK2|TYROBP|DCSTAMP|TREM2
GO:0002220	innate immune response activating cell surface receptor signaling pathway	0.0014	TREM2|TLR6|TLR5|LILRA2
GO:0051250	negative regulation of lymphocyte activation	0.00142	BTK|TYROBP|AXL
GO:0051336	regulation of hydrolase activity	0.00144	PSAP|ARHGAP6|CLEC7A|CTSL|CCL18|PPARG|APOC1|CTSH|NCKAP1L|GRN|ARHGAP15|CTSS|LGALS3|AQP1|ARHGAP24
GO:0007166	cell surface receptor signaling pathway	0.00144	PKD2L1|CLEC7A|NRP2|ITGAX|HLA-DQB1|APLN|APOE|MILR1|GDF7|FCGR2C|ARRB2|BTK|P2RY8|TYROBP|TLR6|HLA-DPB1|KLHL6|HLA-DRB1|NCKAP1L|NOTCH2|MS4A7|SLC29A1|DAB2|BTN3A3|FPR3|FCGR2B|TLR5|LGALS3|CHRNA1
GO:0060142	regulation of syncytium formation by plasma membrane fusion	0.00146	TYROBP|DCSTAMP|TREM2
GO:0060391	positive regulation of SMAD protein signal transduction	0.00146	GDF7|PPARG|DAB2
GO:0065005	protein-lipid complex assembly	0.00146	APOE|APOC1|SOAT1
GO:1903306	negative regulation of regulated secretory pathway	0.00146	CD84|NCKAP1L|FCGR2B
GO:0032731	positive regulation of interleukin-1 beta production	0.00147	CLEC7A|TYROBP|TLR6|LILRA2
GO:0002886	regulation of myeloid leukocyte mediated immunity	0.0017	BTK|CD84|TYROBP|FCGR2B
GO:0002224	toll-like receptor signaling pathway	0.00171	CTSS|UNC93B1|TLR5
GO:0002698	negative regulation of immune effector process	0.00173	ARRB2|CD84|NCKAP1L|AXL|FCGR2B
GO:0006949	syncytium formation	0.00182	DOCK2|TYROBP|DCSTAMP|TREM2
GO:0043085	positive regulation of catalytic activity	0.00191	PSAP|ARHGAP6|CLEC7A|CTSL|APOE|CCL18|PPARG|IL18|CD74|TREM2|CTSH|TLR6|HLA-DRB1|GRN|CTSS|AXL|ARHGAP24
GO:0050870	positive regulation of T cell activation	0.00206	HLA-DQB1|HLA-DOA|CD74|HLA-DMA|HLA-DQA1
GO:0034097	response to cytokine	0.00234	NRP2|LSP1|IL13RA1|BTK|SELPLG|SHMT1|LILRA4|LILRA2|DOK1
GO:0001568	blood vessel development	0.00245	NRP2|ITGAX|APLN|APOE|PPARG|GPNMB|IL18|CTSH|TNFAIP2|PDE3B|GRN|NOTCH2|AQP1|ARHGAP24
GO:0050920	regulation of chemotaxis	0.00273	CD74|TREM2|NCKAP1L|PLA2G7|MPP1|CMKLR1|ST6GAL1
GO:0006909	phagocytosis	0.00302	ANXA11|NCF2|IRF8|TYROBP|AXL
GO:0032689	negative regulation of type II interferon production	0.00309	HLA-DRB1|AXL|HAVCR2
GO:0070670	response to interleukin-4	0.00309	CD300LF|STAT5A|DCSTAMP
GO:0045806	negative regulation of endocytosis	0.00317	CD300LF|APOC1|FCGR2B|LGALS3
GO:0042221	response to chemical	0.00326	CTSL|HLA-DPA1|CD300LF|IL18|IL13RA1|ABCG1|DCSTAMP|ASAH1|GSR|CTSS|SELPLG|LILRA4|PTGS1|DAB2|RBM47|MSR1|CHRNA1|DOK1
GO:0002532	production of molecular mediator involved in inflammatory response	0.00327	CLEC7A|TREM2|TLR6|GRN
GO:0002335	mature B cell differentiation	0.00339	IRF8|NOTCH2|FCGR2B
GO:0032660	regulation of interleukin-17 production	0.00339	IL18|BTK|NCKAP1L
GO:1990266	neutrophil migration	0.00365	CCL18|CD74|NCKAP1L|MPP1|LGALS3
GO:0002443	leukocyte mediated immunity	0.00367	MILR1|CD74|CTSH|UNC93B1|BTN3A3
GO:0042632	cholesterol homeostasis	0.00374	APOE|IL18|ABCG1|SOAT1
GO:0019932	second-messenger-mediated signaling	0.00386	CCRL2|CLEC7A|APOE|BTK|TREM2|PDE3B|CMKLR1|AQP1
GO:0010720	positive regulation of cell development	0.0039	IL18|CD74|BTK|TYROBP|DCSTAMP|TREM2|HLA-DRB1|NCKAP1L|NOTCH2|AXL
GO:0141085	regulation of inflammasome-mediated signaling pathway	0.00403	BTK|TREM2|TLR6
GO:0045595	regulation of cell differentiation	0.00434	CLEC7A|TMEM176B|HLA-DOA|GDF7|PPARG|IL18|CD74|ABCG1|ARRB2|BTK|TYROBP|DCSTAMP|TREM2|HLA-DRB1|NCKAP1L|GRN|CEBPA|NOTCH2|AXL|DAB2|CMKLR1|FCGR2B|MSR1
GO:0007595	lactation	0.00438	APLN|STAT5A|SLC29A1
GO:0032733	positive regulation of interleukin-10 production	0.00474	CLEC7A|TREM2|RBM47
GO:0032735	positive regulation of interleukin-12 production	0.00474	CLEC7A|IRF8|UNC93B1
GO:0140632	canonical inflammasome complex assembly	0.00474	BTK|TREM2|TLR6
GO:1904646	cellular response to amyloid-beta	0.00474	TREM2|TLR6|FCGR2B
GO:0051234	establishment of localization	0.00506	SLC37A2|PKD2L1|PSAP|CXCL16|CLEC7A|DOP1B|APOBR|ASTN2|NKAIN4|CTSL|ANXA11|APLN|APOE|NCF2|SLC49A3|MILR1|PPARG|TNFAIP8L3|DOCK2|CD300LF|IRF8|SLC25A30|CD74|ABCG1|ARRB2|BTK|CD84|TYROBP|STAT5A|APOC1|TREM2|TNFAIP2|HLA-DRB1|MFSD1|NCKAP1L|GRN|CD68|SLC15A3|SLC7A7|CTSS|UNC93B1|SOAT1|AXL|SLC29A1|JPH2|DAB2|FCGR2B|LGALS3|LILRA2|AQP1|MSR1|CHRNA1|COLEC12
GO:0051056	regulation of small GTPase mediated signal transduction	0.00507	ARHGAP6|APOE|DOCK2|ARHGAP30|P2RY8|ARHGAP15|NOTCH2
GO:0061515	myeloid cell development	0.00509	PABPC4|TYROBP|NCKAP1L|NOTCH2
GO:0006954	inflammatory response	0.00538	CCRL2|APOE|CCL18|PPARG|AXL|CMKLR1|HAVCR2|FPR3|TLR5|LYZ
GO:0050864	regulation of B cell activation	0.0055	CD74|BTK|TYROBP|NCKAP1L|FCGR2B
GO:0006693	prostaglandin metabolic process	0.00553	CD74|PTGS1|TBXAS1
GO:0035239	tube morphogenesis	0.00577	NRP2|ITGAX|APLN|APOE|GDF7|PPARG|GPNMB|IL18|CTSH|TNFAIP2|PDE3B|GRN|NOTCH2|AQP1|ARHGAP24
GO:0048678	response to axon injury	0.00587	TYROBP|TREM2|GRN|AXL
GO:0008284	positive regulation of cell population proliferation	0.00588	CLEC7A|NRP2|ITGAX|HLA-DPA1|APLN|APOE|IL18|IL13RA1|BTK|STAT5A|CTSH|HLA-DPB1|NCKAP1L|GRN|NOTCH2|HAVCR2|HLA-DMB|ST6GAL1
GO:0030890	positive regulation of B cell proliferation	0.00595	CD74|BTK|NCKAP1L
GO:1902930	regulation of alcohol biosynthetic process	0.00595	APOE|ABCG1|DAB2
GO:2000026	regulation of multicellular organismal development	0.00596	ITGAX|TMEM176B|HLA-DOA|PPARG|GPNMB|IL18|CD74|BTK|TYROBP|DCSTAMP|TREM2|CTSH|HLA-DRB1|NCKAP1L|PDE3B|GRN|CEBPA|NOTCH2|AXL|FCGR2B|AQP1
GO:0033993	response to lipid	0.00598	PPARG|IRF8|ABCG1|BTK|TREM2|CTSH|CD68|FBP1|AXL|DAB2|GLB1|HAVCR2|LILRA2|AQP1|TBXAS1
GO:1990868	response to chemokine	0.00615	CCRL2|CCL18|TREM2|CMKLR1
GO:0001775	cell activation	0.00648	CTSL|DOCK2|IRF8|DCSTAMP|SELPLG|NOTCH2|WDFY4|TNFSF8|MR1
GO:0002252	immune effector process	0.00705	DOCK2|IRF8|NOTCH2|LILRA2
GO:0015748	organophosphate ester transport	0.00721	SLC37A2|APOE|TNFAIP8L3|ABCG1|APOC1
GO:0009988	cell-cell recognition	0.00732	DOCK2|HAVCR2|LGALS3
GO:0002690	positive regulation of leukocyte chemotaxis	0.00734	CD74|NCKAP1L|PLA2G7|CMKLR1
GO:0042742	defense response to bacterium	0.00781	IRF8|TLR6|NOTCH2|COLEC12
GO:0051249	regulation of lymphocyte activation	0.00807	CLEC7A|HLA-DQB1|HLA-DOA|HLA-DMA|HLA-DQA1
GO:0043300	regulation of leukocyte degranulation	0.00833	CD84|NCKAP1L|FCGR2B
GO:0120009	intermembrane lipid transfer	0.00833	APOE|TNFAIP8L3|ABCG1
GO:0051235	maintenance of location	0.00862	APOE|PPARG|ABCG1|TREM2|SOAT1|JPH2|HEXB|MSR1
GO:0009743	response to carbohydrate	0.00862	CLEC7A|TREM2|HLA-DRB1|FBP1|SLC29A1|COLEC12
GO:0044283	small molecule biosynthetic process	0.00865	APOE|CD74|ABCG1|APOC1|LTA4H|ASAH1|SHMT1|FBP1|PTGS1|DAB2|TBXAS1
GO:0050878	regulation of body fluid levels	0.0089	PABPC4|APLN|STAT5A|ENTPD1|AXL|SLC29A1|AQP1
GO:0006959	humoral immune response	0.00902	HLA-DQB1|HLA-DRB1|NOTCH2|ST6GAL1|LYZ
GO:0006066	alcohol metabolic process	0.00911	APOBR|APOE|ABCG1|APOC1|ASAH1|CEBPA|SOAT1|DAB2
GO:0045058	T cell selection	0.00942	CTSL|DOCK2|CD74
GO:0010558	negative regulation of macromolecule biosynthetic process	0.0095	PABPC4|APLN|APOE|PPARG|IRF8|GPNMB|ARRB2|BTK|CD84|TYROBP|TREM2|TLR6|HLA-DRB1|NCKAP1L|CEBPA|PLAU|NOTCH2|SHMT1|LILRA4|FBP1|AXL|JPH2|DAB2|CMKLR1|RBM47|HAVCR2|FCGR2B|MSR1
GO:0031348	negative regulation of defense response	0.00959	APOE|PPARG|ARRB2|HLA-DRB1|GRN|FCGR2B
GO:0051240	positive regulation of multicellular organismal process	0.00969	APLN|IRF8|ARRB2|CD84|DCSTAMP|CTSH|GRN|PLAU|NOTCH2|UNC93B1|DAB2|CMKLR1|RBM47|TLR5|AQP1|TBXAS1
GO:0032102	negative regulation of response to external stimulus	0.00975	APOE|PPARG|ARRB2|HLA-DRB1|GRN|PLAU|FCGR2B|ST6GAL1
GO:0050853	B cell receptor signaling pathway	0.0098	BTK|KLHL6|NCKAP1L
GO:0060759	regulation of response to cytokine stimulus	0.00986	CD300LF|CD74|TREM2|AXL|RBM47
GO:0071621	granulocyte chemotaxis	0.0101	CD74|NCKAP1L|MPP1|CMKLR1
GO:0001961	positive regulation of cytokine-mediated signaling pathway	0.0102	TREM2|AXL|RBM47
GO:0010952	positive regulation of peptidase activity	0.0104	CLEC7A|CTSL|PPARG|CTSH|CTSS
GO:0002279	mast cell activation involved in immune response	0.0106	MILR1|BTK|CD84
GO:0050777	negative regulation of immune response	0.0107	PPARG|ARRB2|CD84|GRN
GO:0002753	cytosolic pattern recognition receptor signaling pathway	0.0109	UNC93B1|HAVCR2|COLEC12
GO:0008203	cholesterol metabolic process	0.0109	APOBR|APOC1|CEBPA|SOAT1
GO:0002448	mast cell mediated immunity	0.0112	MILR1|BTK|CD84
GO:0019216	regulation of lipid metabolic process	0.0118	PSAP|PPARG|CD74|APOC1|TREM2|PDE3B
GO:0002548	monocyte chemotaxis	0.0118	CCL18|PLA2G7|LGALS3
GO:0140895	cell surface toll-like receptor signaling pathway	0.0122	TREM2|TLR6|LILRA2
GO:0051046	regulation of secretion	0.0123	APOE|PPARG|CD74|ABCG1|CD84|TREM2|HLA-DRB1|NCKAP1L|DAB2|FCGR2B|AQP1
GO:0031638	zymogen activation	0.0125	CTSL|CTSH|PLAU
GO:0097529	myeloid leukocyte migration	0.0131	CD74|TREM2|NCKAP1L|MPP1|CMKLR1
GO:0002820	negative regulation of adaptive immune response	0.0132	NCKAP1L|HAVCR2|FCGR2B
GO:0002699	positive regulation of immune effector process	0.0133	CD84|TYROBP|TREM2|MR1
GO:0002521	leukocyte differentiation	0.0135	CTSL|DOCK2|IRF8|TNFSF8|MR1
GO:0016042	lipid catabolic process	0.0137	APOE|DPEP2|APOC1|ASAH1|PDE3B|PLA2G7|HEXB
GO:0002824	positive regulation of adaptive immune response based on somatic recombination of immune receptors built from immunoglobulin superfamily domains	0.0138	IL18|HLA-DRB1|MR1
GO:0065009	regulation of molecular function	0.014	PSAP|ARHGAP6|CTSL|APOE|CCL18|CD74|APOC1|TREM2|CTSH|HLA-DRB1|NCKAP1L|GRN|CEBPA|ARHGAP15|CTSS|AXL|JPH2|DAB2|LGALS3|AQP1|ARHGAP24
GO:0071346	cellular response to type II interferon	0.0141	HLA-DPA1|CCL18|PPARG|IRF8
GO:0006687	glycosphingolipid metabolic process	0.0146	ST8SIA4|GLB1|HEXB
GO:0009890	negative regulation of biosynthetic process	0.0151	PABPC4|APLN|PPARG|IRF8|GPNMB|ARRB2|BTK|CD84|TYROBP|TREM2|TLR6|HLA-DRB1|NCKAP1L|CEBPA|PLAU|NOTCH2|SHMT1|LILRA4|FBP1|AXL|JPH2|DAB2|CMKLR1|RBM47|HAVCR2|FCGR2B|MSR1
GO:0140352	export from cell	0.0161	APOE|MILR1|PPARG|ABCG1|BTK|CD84|TREM2|TNFAIP2|HLA-DRB1|NCKAP1L|AXL|DAB2|FCGR2B|AQP1
GO:0002718	regulation of cytokine production involved in immune response	0.0168	CLEC7A|IL18|CD74|AXL
GO:0051090	regulation of DNA-binding transcription factor activity	0.0168	CLEC7A|PPARG|IL18|ARRB2|BTK|TLR6|CMKLR1|HAVCR2
GO:0070098	chemokine-mediated signaling pathway	0.0181	CCRL2|CCL18|CMKLR1
GO:1902105	regulation of leukocyte differentiation	0.0187	TMEM176B|HLA-DOA|FCGR2B
GO:0045088	regulation of innate immune response	0.0192	APOE|GRN|FCGR2B
GO:0042130	negative regulation of T cell proliferation	0.0193	GPNMB|HLA-DRB1|HAVCR2
GO:0009617	response to bacterium	0.0195	CHIT1|BTK|KLHL6|CD68|AXL|FCGR2B|LILRA2
GO:0045600	positive regulation of fat cell differentiation	0.0202	PPARG|CEBPA|CMKLR1
GO:0062208	positive regulation of pattern recognition receptor signaling pathway	0.0202	BTK|TLR6|SLC15A3
GO:0008219	cell death	0.0208	DNASE2B|CLEC7A|CTSL|APOE|PPARG|TNFAIP8L3|IRF8|CD74|BTK|TREM2|CTSH|TLR6|ASAH1|NCKAP1L|GRN|CTSS|NOTCH2|AXL|BMF|DAB2|FCGR2B|DNASE2|LGALS3|ST6GAL1|AQP1
GO:0006690	icosanoid metabolic process	0.0212	CD74|PTGS1|TBXAS1
GO:0016064	immunoglobulin mediated immune response	0.0213	CD74|BTK|TREM2|FCGR2B
GO:0042060	wound healing	0.0215	PABPC4|APOE|ENTPD1|NOTCH2|AXL|AQP1|ARHGAP24
GO:1901224	positive regulation of non-canonical NF-kappaB signal transduction	0.0219	IL18|TREM2|HAVCR2
GO:0032943	mononuclear cell proliferation	0.0221	DOCK2|TNFSF8|LGALS3
GO:0001906	cell killing	0.0232	IL18|CTSH|LYZ
GO:0032479	regulation of type I interferon production	0.0232	IRF8|TYROBP|LILRA4|HAVCR2
GO:0043436	oxoacid metabolic process	0.0237	PPARG|DPEP2|CD74|APOC1|LTA4H|ASAH1|SLC7A7|SHMT1|FBP1|PTGS1|HEXB|ST6GAL1|MGAT4A|TBXAS1
GO:1901264	carbohydrate derivative transport	0.0239	SLC37A2|PSAP|SLC29A1
GO:0030217	T cell differentiation	0.024	HLA-DOA|IL18|HLA-DRB1|NCKAP1L|TNFSF8
GO:0040011	locomotion	0.024	CCRL2|LSP1|APOE|CCL18|PPARG|DOCK2|ARRB2|MPP1|FPR3|ST6GAL1
GO:0006898	receptor-mediated endocytosis	0.0243	CXCL16|APOE|APOC1|FCGR2B|MSR1
GO:0002702	positive regulation of production of molecular mediator of immune response	0.0246	CLEC7A|IL18|CD74|BTK
GO:0046635	positive regulation of alpha-beta T cell activation	0.0248	IL18|HLA-DRB1|NCKAP1L
GO:0046637	regulation of alpha-beta T cell differentiation	0.0248	IL18|HLA-DRB1|NCKAP1L
GO:2000514	regulation of CD4-positive, alpha-beta T cell activation	0.0248	IL18|HLA-DRB1|NCKAP1L
GO:0002708	positive regulation of lymphocyte mediated immunity	0.0249	IL18|HLA-DRB1|MR1
GO:1901699	cellular response to nitrogen compound	0.025	PPARG|ARRB2|STAT5A|TREM2|TLR6|PDE3B|SHMT1|FBP1|FCGR2B|AQP1|COLEC12
GO:0071222	cellular response to lipopolysaccharide	0.0256	IRF8|CD68|AXL|HAVCR2|LILRA2
GO:0072359	circulatory system development	0.0257	NRP2|ITGAX|APLN|APOE|PPARG|GPNMB|IL18|ARRB2|CTSH|TNFAIP2|PDE3B|GRN|NOTCH2|JPH2|AQP1|ARHGAP24
GO:0050896	response to stimulus	0.0264	PABPC4|CD300C|ENTPD1|CD48
GO:0045087	innate immune response	0.0275	NCF2|IL18|CD84|AXL|LGALS3|MR1
GO:0019218	regulation of steroid metabolic process	0.0283	APOE|ABCG1|ASAH1
GO:0051701	biological process involved in interaction with host	0.0285	CTSL|CD74|HLA-DRB1|SELPLG|AXL
GO:0015918	sterol transport	0.0289	APOC1|SOAT1|MSR1
GO:0002832	negative regulation of response to biotic stimulus	0.029	PPARG|ARRB2|GRN
GO:0071495	cellular response to endogenous stimulus	0.0298	NRP2|CTSL|APLN|GDF7|PPARG|ARRB2|STAT5A|DCSTAMP|TREM2|CTSH|TLR6|PDE3B|CTSS|NOTCH2|SHMT1|FBP1|DAB2|FCGR2B|AQP1
GO:0007155	cell adhesion	0.0306	NRP2|ITGAX|ASTN2|SIGLEC7|CD84|ENTPD1|SELPLG|AXL|SIGLEC8|OTOA
GO:0044255	cellular lipid metabolic process	0.0306	PSAP|APOBR|APOE|PPARG|TNFAIP8L3|CD74|APOC1|ASAH1|ST8SIA4|PLA2G7|PTGS1|GLB1|HEXB|TBXAS1
GO:0048660	regulation of smooth muscle cell proliferation	0.0312	APLN|APOE|PPARG|IL18
GO:0071456	cellular response to hypoxia	0.0312	PPARG|TREM2|SLC29A1|AQP1
GO:0046631	alpha-beta T cell activation	0.0312	CTSL|WDFY4|TNFSF8
GO:0043068	positive regulation of programmed cell death	0.0315	CTSL|PPARG|IRF8|CTSH|TLR6|GRN|CTSS|NOTCH2|BMF
GO:0009966	regulation of signal transduction	0.0321	ARHGAP6|CLEC7A|CTSL|APLN|APOE|CCL18|GDF7|TNFAIP8L3|DOCK2|GPNMB|IL18|ARHGAP30|CD74|P2RY8|CTSH|HLA-DRB1|NCKAP1L|PDE3B|ARHGAP15|CTSS|NOTCH2|FBP1|AXL|DAB2|CMKLR1|RBM47|HAVCR2|LGALS3|DOK1|ARHGAP24
GO:0032088	negative regulation of NF-kappaB transcription factor activity	0.0321	ARRB2|CMKLR1|HAVCR2
GO:0070227	lymphocyte apoptotic process	0.0321	CD74|BTK|LGALS3
GO:2001235	positive regulation of apoptotic signaling pathway	0.0328	CTSL|CTSH|TLR6|CTSS
GO:0044248	cellular catabolic process	0.0328	DNASE2B|PSAP|PABPC4|APOE|IRF8|DPEP2|CD84|APOC1|LTA4H|CTSH|ASAH1|ENTPD1|PLA2G7|SHMT1|BMF|RBM47|WDFY4|GLB1|HEXB|DNASE2
GO:0033077	T cell differentiation in thymus	0.0332	DOCK2|CD74|MR1
GO:0050848	regulation of calcium-mediated signaling	0.0332	CLEC7A|TREM2|CMKLR1
GO:0031324	negative regulation of cellular metabolic process	0.0335	PABPC4|APLN|PPARG|IRF8|GPNMB|ARRB2|BTK|CD84|TYROBP|APOC1|TREM2|TLR6|HLA-DRB1|NCKAP1L|CEBPA|PLAU|NOTCH2|SHMT1|LILRA4|FBP1|AXL|BMF|JPH2|DAB2|CMKLR1|RBM47|HAVCR2|FCGR2B|LGALS3|MSR1
GO:0006633	fatty acid biosynthetic process	0.0336	CD74|APOC1|PTGS1|TBXAS1
GO:1902533	positive regulation of intracellular signal transduction	0.0344	APOE|CCL18|TNFAIP8L3|GPNMB|P2RY8|NCKAP1L|NOTCH2|FCGR2B|DOK1
GO:0019725	cellular homeostasis	0.0345	APOE|TREM2|HLA-DRB1|GRN|GSR|SLC29A1|JPH2|DMXL2|HEXB|AQP1|CHRNA1|TBXAS1
GO:0050817	coagulation	0.0355	PABPC4|APOE|ENTPD1|PLAU|AXL
GO:1903531	negative regulation of secretion by cell	0.0361	APOE|CD84|NCKAP1L|FCGR2B
GO:0009593	detection of chemical stimulus	0.0373	PKD2L1|TREM2|TLR6
GO:0030098	lymphocyte differentiation	0.0377	IRF8|NOTCH2|FCGR2B
GO:0002312	B cell activation involved in immune response	0.038	IRF8|NOTCH2|FCGR2B
GO:0032418	lysosome localization	0.038	MILR1|BTK|CD84
GO:0007204	positive regulation of cytosolic calcium ion concentration	0.0405	CCRL2|JPH2|CMKLR1|FPR3
GO:0010810	regulation of cell-substrate adhesion	0.0411	PLEKHA2|ARHGAP6|PLAU|DAB2|ST6GAL1
GO:0060429	epithelium development	0.0414	PSAP|ITGAX|ASTN2|GDF7|PPARG|IL18|LTA4H|CTSH|ASAH1|CEBPA|NOTCH2|DAB2|LGALS3|AQP1|ARHGAP24
GO:0051092	positive regulation of NF-kappaB transcription factor activity	0.0415	CLEC7A|IL18|BTK|TLR6
GO:0042593	glucose homeostasis	0.0426	PPARG|TREM2|HLA-DRB1|CEBPA|SLC29A1
GO:0043603	amide metabolic process	0.0427	PABPC4|CTSL|APOE|FAR2|DPEP2|ABCG1|LTA4H|CTSH|ASAH1|ST8SIA4|PLA2G7|CEBPA|SHMT1|CPM|HEXB|ST6GAL1
GO:0046394	carboxylic acid biosynthetic process	0.0432	CD74|APOC1|LTA4H|SHMT1|PTGS1|TBXAS1
GO:1903034	regulation of response to wounding	0.0443	CLEC7A|APOE|GRN|PLAU
GO:0098869	cellular oxidant detoxification	0.0443	APOE|GSR|PTGS1
GO:0046903	secretion	0.0448	APLN|MILR1|STAT5A|TNFAIP2|AXL|SLC29A1
GO:0033559	unsaturated fatty acid metabolic process	0.0457	CD74|PTGS1|TBXAS1
GO:0001525	angiogenesis	0.0472	NRP2|APLN|IL18|TNFAIP2|ARHGAP24
GO:0048469	cell maturation	0.0472	PPARG|BTK|CEBPA|AXL
GO:0001817	regulation of cytokine production	0.0477	HLA-DPA1|HLA-DPB1|BTN3A3|TLR5
GO:0045766	positive regulation of angiogenesis	0.0483	ITGAX|CTSH|GRN|AQP1
GO:0051897	positive regulation of phosphatidylinositol 3-kinase/protein kinase B signal transduction	0.0483	IL18|ARRB2|TREM2|AXL
GO:0001938	positive regulation of endothelial cell proliferation	0.0484	NRP2|APLN|STAT5A
GO:0062014	negative regulation of small molecule metabolic process	0.0498	APOE|APOC1|FBP1
GO:0106027	neuron projection organization	0.0498	APOE|TREM2|FCGR2B
GO:0065007	biological regulation	0.051	PKD2L1|CCRL2|CXCL16|PLEKHA2|NRP2|ITGAX|ASTN2|PABPC4|NKAIN4|LSP1|HLA-DPA1|HLA-DQB1|APLN|TMEM176B|HLA-DOA|MILR1|GDF7|TNFAIP8L3|FCGR2C|DOCK2|CD300LF|IRF8|GPNMB|ARHGAP30|NABP1|IL13RA1|ABCG1|CD84|P2RY8|TYROBP|STAT5A|DCSTAMP|CAPG|ASAH1|HLA-DPB1|KLHL6|ENTPD1|MFSD1|PDE3B|HLA-DMA|PLA2G7|CD68|SLC15A3|SLC7A7|IQGAP2|NOTCH2|MPP1|UNC93B1|SHMT1|SOAT1|LILRA4|MS4A7|FBP1|HLA-DQA1|BMF|SLC29A1|PTGS1|SIGLEC8|DMXL2|RB…
GO:0032411	positive regulation of transporter activity	0.0512	TREM2|CTSS|JPH2
GO:0010631	epithelial cell migration	0.0514	NRP2|APOE|PPARG|STAT5A|CTSH|GRN
GO:0060079	excitatory postsynaptic potential	0.0526	ARRB2|SLC29A1|CHRNA1
GO:1901700	response to oxygen-containing compound	0.0527	ANXA11|IRF8|ARRB2|CTSH|CD68|CEBPA|SHMT1|GLB1|HAVCR2|LILRA2|ST6GAL1|TBXAS1
GO:0034612	response to tumor necrosis factor	0.0532	CXCL16|CCL18|DCSTAMP|ASAH1|CEBPA
GO:0016052	carbohydrate catabolic process	0.0535	CHIT1|FBP1|GLB1|HEXB
GO:0071453	cellular response to oxygen levels	0.0535	PPARG|TREM2|SLC29A1|AQP1
GO:0090130	tissue migration	0.0543	NRP2|APOE|PPARG|STAT5A|CTSH|GRN
GO:1901652	response to peptide	0.0553	PPARG|STAT5A|LTA4H|TREM2|TLR6|PDE3B|FBP1|FCGR2B
GO:0007160	cell-matrix adhesion	0.0558	PLEKHA2|ARHGAP6|ITGAX|PLAU|OTOA
GO:0051174	regulation of phosphorus metabolic process	0.0572	APOE|PPARG|GPNMB|IL18|CD74|ARRB2|APOC1|TREM2|TLR6|HLA-DRB1|NCKAP1L|CEBPA|AXL|DAB2|LGALS3
GO:1903707	negative regulation of hemopoiesis	0.0575	TMEM176B|CD74|FCGR2B
GO:0007200	phospholipase C-activating G protein-coupled receptor signaling pathway	0.0585	P2RY8|CMKLR1|FPR3
GO:0001818	negative regulation of cytokine production	0.0586	GPNMB|TREM2|TLR6|LILRA4
GO:0050708	regulation of protein secretion	0.0595	APOE|PPARG|ABCG1|TREM2|HLA-DRB1
GO:0010565	regulation of cellular ketone metabolic process	0.0596	PPARG|CD74|APOC1
GO:0048732	gland development	0.0598	PSAP|APLN|GDF7|STAT5A|CEBPA|NOTCH2|SLC29A1
GO:0044409	entry into host	0.0599	CTSL|SELPLG|AXL
GO:0045621	positive regulation of lymphocyte differentiation	0.0601	IL18|CD74|HLA-DRB1
GO:0010595	positive regulation of endothelial cell migration	0.0632	NRP2|STAT5A|GRN
GO:0034446	substrate adhesion-dependent cell spreading	0.0632	AXL|DAB2|ST6GAL1
GO:0001776	leukocyte homeostasis	0.0637	CD74|NCKAP1L|AXL
GO:0008202	steroid metabolic process	0.0637	APOBR|APOC1|CEBPA|SOAT1
GO:0048870	cell motility	0.0642	CCRL2|ASTN2|CCL18|DOCK2|ARRB2|SELPLG|AXL|HEXB|ARHGAP24
GO:0010469	regulation of signaling receptor activity	0.0648	PPARG|PLAU|FCGR2B
GO:0042592	homeostatic process	0.0648	PPARG|ABCG1|CEBPA|SOAT1
GO:0032103	positive regulation of response to external stimulus	0.0654	CD74|NCKAP1L|CMKLR1
GO:1903509	liposaccharide metabolic process	0.0664	ST8SIA4|GLB1|HEXB
GO:0045937	positive regulation of phosphate metabolic process	0.0666	GPNMB|IL18|CD74|ARRB2|TREM2|TLR6|HLA-DRB1|NCKAP1L|AXL|DAB2
GO:0033674	positive regulation of kinase activity	0.0679	IL18|CD74|TREM2|TLR6|HLA-DRB1|AXL
GO:0051928	positive regulation of calcium ion transport	0.068	JPH2|LGALS3|LILRA2
GO:0031334	positive regulation of protein-containing complex assembly	0.0681	CLEC7A|NCKAP1L|BMF|LGALS3
GO:0050678	regulation of epithelial cell proliferation	0.0709	BTK|GRN|NOTCH2
GO:0045765	regulation of angiogenesis	0.0712	PPARG|GPNMB|PDE3B
GO:0042981	regulation of apoptotic process	0.0718	CTSL|PPARG|TNFAIP8L3|IRF8|TLR6|CTSS|BMF|FCGR2B
GO:0019221	cytokine-mediated signaling pathway	0.072	PPARG|IL13RA1|CEBPA|LILRA4|LILRA2
GO:0009100	glycoprotein metabolic process	0.0738	CTSL|BTK|SOAT1|GLB1|HEXB|ST6GAL1
GO:0043086	negative regulation of catalytic activity	0.0756	APOE|PPARG|APOC1|NCKAP1L|CEBPA|LGALS3|AQP1
GO:0032879	regulation of localization	0.0758	CLEC7A|ASTN2|NKAIN4|APLN|APOE|DOCK2|CD300LF|CD74|ARRB2|BTK|CD84|TYROBP|APOC1|HLA-DRB1|NCKAP1L|CTSS|AXL|JPH2|DAB2|FCGR2B|LGALS3|LILRA2|AQP1
GO:0045862	positive regulation of proteolysis	0.0759	APOE|TREM2|CEBPA|DAB2
GO:0009895	negative regulation of catabolic process	0.0768	APOC1|TREM2|PDE3B|FBP1|BMF|RBM47
GO:0048871	multicellular organismal-level homeostasis	0.0774	APOE|IL18|CD74|BTK|DCSTAMP|NCKAP1L|AXL|CMKLR1|DNASE2|LYZ
GO:0051239	regulation of multicellular organismal process	0.0784	NRP2|MILR1|CD300LF|STAT5A|TNFSF8|LGALS3|PAG1
GO:0048584	positive regulation of response to stimulus	0.0787	CTSL|APOE|CCL18|GDF7|PPARG|TNFAIP8L3|GPNMB|P2RY8|CTSH|NOTCH2|AXL|DAB2|DOK1
GO:0071675	regulation of mononuclear cell migration	0.0798	PLA2G7|CMKLR1|LGALS3
GO:0010604	positive regulation of macromolecule metabolic process	0.0808	CLEC7A|ITGAX|CTSL|HLA-DPA1|APLN|APOE|GDF7|PPARG|IRF8|GPNMB|IL18|CD74|ABCG1|ARRB2|BTK|CD84|TYROBP|STAT5A|TREM2|CTSH|TLR6|HLA-DPB1|HLA-DRB1|GRN|CEBPA|CTSS|UNC93B1|SOAT1|DAB2|RBM47|HAVCR2|TNFSF8|HEXB|TLR5|LILRA2
GO:0050729	positive regulation of inflammatory response	0.081	BTK|PLA2G7|CEBPA
GO:0097237	cellular response to toxic substance	0.0815	APOE|GSR|PTGS1
GO:0042325	regulation of phosphorylation	0.0837	APOE|PPARG|GPNMB|IL18|CD74|ARRB2|TREM2|TLR6|HLA-DRB1|NCKAP1L|CEBPA|AXL|DAB2
GO:0051246	regulation of protein metabolic process	0.0838	CLEC7A|CTSL|APOE|PPARG|GPNMB|IL18|CD74|ABCG1|ARRB2|CD84|TREM2|CTSH|TLR6|HLA-DRB1|NCKAP1L|GRN|CEBPA|CTSS|PLAU|SHMT1|SOAT1|DAB2|LGALS3|LILRA2|AQP1
GO:0045936	negative regulation of phosphate metabolic process	0.085	APOE|PPARG|ARRB2|NCKAP1L|CEBPA|LGALS3
GO:0006639	acylglycerol metabolic process	0.0851	APOBR|APOE|APOC1
GO:0031328	positive regulation of cellular biosynthetic process	0.0856	ITGAX|HLA-DPA1|APLN|APOE|GDF7|PPARG|IRF8|IL18|CD74|ARRB2|BTK|CD84|TYROBP|STAT5A|TREM2|CTSH|HLA-DPB1|HLA-DRB1|CEBPA|UNC93B1|SOAT1|RBM47|HAVCR2|TNFSF8|HEXB|TLR5|LILRA2
GO:0051402	neuron apoptotic process	0.0862	APOE|TREM2|GRN|AXL|FCGR2B
GO:0071333	cellular response to glucose stimulus	0.0869	TREM2|HLA-DRB1|SLC29A1
GO:0006887	exocytosis	0.0873	MILR1|BTK|CD84|TNFAIP2|NCKAP1L|FCGR2B
GO:0051604	protein maturation	0.0882	CTSL|CD74|CTSH|GRN|PLA2G7|CTSS|PLAU|CPM
GO:1903532	positive regulation of secretion by cell	0.0908	PPARG|ABCG1|TREM2|HLA-DRB1|DAB2
GO:0009725	response to hormone	0.0913	CTSL|PPARG|STAT5A|LTA4H|CTSH|PDE3B|CTSS|FBP1|DAB2|GLB1|AQP1
GO:0071326	cellular response to monosaccharide stimulus	0.0924	TREM2|HLA-DRB1|SLC29A1
GO:0043066	negative regulation of apoptotic process	0.0939	APOE|CD74|CTSH|NCKAP1L|GRN|NOTCH2|AXL|DAB2|LGALS3|ST6GAL1|AQP1
GO:1901800	positive regulation of proteasomal protein catabolic process	0.0943	TREM2|CEBPA|DAB2
GO:0033002	muscle cell proliferation	0.0965	APLN|APOE|PPARG|IL18
GO:0043123	positive regulation of canonical NF-kappaB signal transduction	0.0965	CLEC7A|CD74|TLR6|HLA-DRB1
GO:0050680	negative regulation of epithelial cell proliferation	0.0981	APOE|PPARG|DAB2
GO:0010959	regulation of metal ion transport	0.0985	NKAIN4|CD84|TREM2|JPH2|LGALS3|LILRA2
GO:0000302	response to reactive oxygen species	0.0994	APOE|BTK|AXL|AQP1
GO:0099173	postsynapse organization	0.0994	NRP2|APOE|TREM2|FCGR2B

## Sheet: (D) GO CC
ID	Label	P-value	Symbols
GO:0042613	MHC class II protein complex	8.99e-16	HLA-DPA1|HLA-DQB1|HLA-DOA|CD74|HLA-DPB1|HLA-DRB1|HLA-DMA|HLA-DQA1|HLA-DMB
GO:0031982	vesicle	8.93e-10	SLC37A2|PKD2L1|CHIT1|PSAP|DOP1B|ITGAX|ASTN2|CTSL|LSP1|ANXA11|HLA-DPA1|HLA-DQB1|APOE|NCF2|HLA-DOA|CD37|DOCK2|GPNMB|ARHGAP30|CD74|ABCG1|ARRB2|BTK|TYROBP|DCSTAMP|LTA4H|CAPG|CTSH|TLR6|ASAH1|HLA-DPB1|ENTPD1|HLA-DRB1|NCKAP1L|HLA-DMA|GRN|CD68|GSR|SLC15A3|IQGAP2|CTSS|PLAU|UNC93B1|SHMT1|CD48|FBP1|HLA-DQA1|AXL|PTGS1|CPVL|DAB2|DMXL2|CPM|WDFY4|GLB1|HAVCR2|HEXB|DNASE2|HLA-DMB|LGALS3|AQP1|MSR1|COLEC12|MGAT4A|M…
GO:0005886	plasma membrane	1.42e-08	PKD2L1|PSAP|CXCL16|PLEKHA2|CLEC7A|NRP2|PHKA1|APOBR|NKAIN4|SIGLEC7|CTSL|CD300C|LSP1|APOE|MILR1|TNFAIP8L3|FCGR2C|DOCK2|CD300LF|GPNMB|GYPC|ARRB2|BTK|P2RY8|TYROBP|DCSTAMP|TREM2|ENTPD1|NCKAP1L|GRN|CD68|SLC7A7|IQGAP2|ARHGAP15|SELPLG|NOTCH2|MPP1|CD48|MS4A7|AXL|CDCP1|BMF|SLC29A1|JPH2|SIGLEC8|DAB2|CMKLR1|CPM|OTOA|TNFSF8|FPR3|TLR5|LILRA2|AQP1|MSR1|COLEC12|PAG1
GO:0098553	lumenal side of endoplasmic reticulum membrane	7.52e-08	HLA-DPA1|HLA-DQB1|CD74|HLA-DPB1|HLA-DRB1|HLA-DQA1
GO:0009986	cell surface	1e-06	PKD2L1|CLEC7A|HLA-DPA1|TYROBP|DCSTAMP|TREM2|HLA-DPB1|HLA-DMA|IQGAP2|NOTCH2|AXL|CPM|OTOA|HAVCR2|LGALS3|CHRNA1
GO:0034362	low-density lipoprotein particle	1.54e-06	APOBR|APOE|PLA2G7|MSR1
GO:0030669	clathrin-coated endocytic vesicle membrane	2.85e-06	HLA-DPA1|HLA-DQB1|APOE|CD74|HLA-DPB1|HLA-DRB1|HLA-DQA1
GO:0031902	late endosome membrane	3.73e-06	HLA-DPA1|HLA-DQB1|HLA-DOA|HLA-DPB1|HLA-DRB1|HLA-DMA|CD68|HLA-DQA1|HLA-DMB|MR1
GO:1990777	lipoprotein particle	4.81e-06	APOBR|APOE|APOC1|PLA2G7|MSR1
GO:0005773	vacuole	4.87e-06	CHIT1|DNASE2B|CTSL|ANXA11|NCF2|CTSH|ASAH1|CTSS|UNC93B1|GLB1|HEXB|DNASE2|LYZ
GO:1904724	tertiary granule lumen	5.02e-06	CHIT1|LTA4H|CTSH|ASAH1|CTSS|LYZ
GO:0005774	vacuolar membrane	6.32e-06	PSAP|HLA-DPA1|HLA-DQB1|HLA-DOA|CD74|TM6SF1|HLA-DPB1|HLA-DRB1|MFSD1|HLA-DMA|GRN|CD68|SLC15A3|HLA-DQA1|DAB2|HLA-DMB
GO:0005765	lysosomal membrane	7.77e-06	HLA-DPA1|HLA-DQB1|HLA-DOA|CD74|TM6SF1|HLA-DPB1|HLA-DRB1|MFSD1|HLA-DMA|GRN|SLC15A3|HLA-DQA1|DAB2|HLA-DMB
GO:0012507	ER to Golgi transport vesicle membrane	2.12e-05	HLA-DPA1|HLA-DQB1|CD74|HLA-DPB1|HLA-DRB1|HLA-DQA1
GO:0009897	external side of plasma membrane	2.21e-05	CCRL2|ITGAX|CD74|IL13RA1|ABCG1|CD84|HLA-DRB1|GSR|PLAU|BTN3A3|FCGR2B|MR1
GO:0070062	extracellular exosome	3.29e-05	SLC37A2|PSAP|DOP1B|CTSL|LSP1|ANXA11|APOE|CD37|DOCK2|CD74|LTA4H|CAPG|CTSH|ASAH1|ENTPD1|HLA-DRB1|NCKAP1L|GRN|GSR|IQGAP2|PLAU|SHMT1|CD48|FBP1|AXL|PTGS1|CPVL|CPM|GLB1|HEXB|DNASE2|LGALS3|AQP1|MGAT4A|LYZ
GO:0065010	extracellular membrane-bounded organelle	4.22e-05	SLC37A2|PSAP|DOP1B|CTSL|LSP1|ANXA11|APOE|CD37|DOCK2|CD74|LTA4H|CAPG|CTSH|ASAH1|ENTPD1|HLA-DRB1|NCKAP1L|GRN|GSR|IQGAP2|PLAU|SHMT1|CD48|FBP1|AXL|PTGS1|CPVL|CPM|GLB1|HEXB|DNASE2|LGALS3|AQP1|MGAT4A|LYZ
GO:0098797	plasma membrane protein complex	5.14e-05	ITGAX|HLA-DPA1|HLA-DQB1|HLA-DOA|CD74|IL13RA1|TLR6|HLA-DPB1|HLA-DRB1|HLA-DMA|LILRA4|HLA-DQA1|HLA-DMB|CHRNA1|MR1
GO:0030136	clathrin-coated vesicle	0.000103	ASTN2|HLA-DPA1|HLA-DQB1|APOE|CD74|HLA-DPB1|HLA-DRB1|HLA-DQA1|DAB2
GO:0031410	cytoplasmic vesicle	0.000253	PKD2L1|ASTN2|CTSL|ANXA11|NCF2|ARHGAP30|ABCG1|ARRB2|BTK|LTA4H|CAPG|ASAH1|CTSS|UNC93B1|WDFY4|HAVCR2
GO:0034361	very-low-density lipoprotein particle	0.000279	APOBR|APOE|APOC1
GO:0030141	secretory granule	0.00035	CHIT1|ITGAX|CTSL|NCF2|DOCK2|TYROBP|LTA4H|CTSH|ASAH1|NCKAP1L|IQGAP2|CTSS|PLAU|DMXL2|LGALS3
GO:0032588	trans-Golgi network membrane	0.00039	HLA-DPA1|HLA-DQB1|CD74|HLA-DPB1|HLA-DRB1|HLA-DQA1
GO:0005615	extracellular space	0.000394	CHIT1|CXCL16|APOBR|APLN|CCL18|GDF7|IL18|APOC1|TNFAIP2|PLA2G7|CTSS|DMXL2|TNFSF8|MSR1|COLEC12|MR1
GO:0005764	lysosome	0.000405	CHIT1|DNASE2B|ANXA11|NCF2|CTSH|UNC93B1|DNASE2|LYZ
GO:0098791	Golgi apparatus subcompartment	0.000506	DOP1B|HLA-DPA1|HLA-DQB1|CD74|HLA-DPB1|HLA-DRB1|GRN|MS4A7|HLA-DQA1|ST6GAL1|MGAT4A
GO:0001772	immunological synapse	0.00071	CD37|HLA-DRB1|HAVCR2|LGALS3
GO:0043202	lysosomal lumen	0.00112	PSAP|CD74|ASAH1|GLB1|HEXB
GO:0030659	cytoplasmic vesicle membrane	0.00143	PSAP|DOP1B|ITGAX|HLA-DOA|GPNMB|TYROBP|DCSTAMP|NCKAP1L|HLA-DMA|CD68|SLC15A3|IQGAP2|PLAU|DAB2|DMXL2|HLA-DMB|LGALS3|MR1
GO:0000139	Golgi membrane	0.00258	DOP1B|HLA-DPA1|HLA-DQB1|CD74|ABCG1|HLA-DPB1|HLA-DRB1|ST8SIA4|NOTCH2|UNC93B1|HLA-DQA1|ST6GAL1|MGAT4A|MR1
GO:0098552	side of membrane	0.00394	HLA-DPA1|HLA-DQB1|DPEP2|HLA-DPB1|CD48|HLA-DQA1|CPM|OTOA
GO:1904813	ficolin-1-rich granule lumen	0.00563	LTA4H|CTSH|ASAH1|CTSS|GLB1
GO:0035578	azurophil granule lumen	0.00696	GRN|GLB1|HEXB|LYZ
GO:0005770	late endosome	0.0102	PSAP|ASTN2|GRN|CTSS
GO:0043235	receptor complex	0.0115	PKD2L1|ITGAX|PPARG|IL13RA1|TLR6|NOTCH2|AXL|CHRNA1
GO:0035580	specific granule lumen	0.0124	CHIT1|DOCK2|LYZ
GO:0101003	ficolin-1-rich granule membrane	0.0124	ITGAX|NCKAP1L|LGALS3
GO:0042470	melanosome	0.0187	ANXA11|APOE|GPNMB|CAPG
GO:0062023	collagen-containing extracellular matrix	0.0193	PSAP|CTSL|ANXA11|APOE|CTSH|CTSS|LGALS3|COLEC12
GO:0060205	cytoplasmic vesicle lumen	0.0197	CHIT1|DOCK2|CTSH|GRN|GLB1|HEXB|LYZ
GO:0098588	bounding membrane of organelle	0.0299	PKD2L1|ITGAX|FAR2|GPNMB|TYROBP|DCSTAMP|NCKAP1L|IQGAP2|PLAU|BMF|JPH2|DMXL2|LGALS3
GO:0045335	phagocytic vesicle	0.0342	ANXA11|TLR6|CTSS|UNC93B1
GO:0045121	membrane raft	0.0366	BTK|TREM2|TLR6|SELPLG|CD48|PAG1
GO:0098827	endoplasmic reticulum subcompartment	0.0431	SLC37A2|HLA-DPA1|HLA-DQB1|CD74|ABCG1|DCSTAMP|HLA-DPB1|HLA-DRB1|NOTCH2|UNC93B1|SOAT1|HLA-DQA1|JPH2|PTGS1|MR1|TBXAS1
GO:0042175	nuclear outer membrane-endoplasmic reticulum membrane network	0.0479	SLC37A2|HLA-DPA1|HLA-DQB1|CD74|ABCG1|DCSTAMP|HLA-DPB1|HLA-DRB1|NOTCH2|UNC93B1|SOAT1|HLA-DQA1|JPH2|PTGS1|MR1|TBXAS1
GO:0030312	external encapsulating structure	0.0633	PSAP|CTSL|ANXA11|APOE|CTSH|CTSS|LGALS3|COLEC12
GO:0016020	membrane	0.0646	DNAJC5B|DOP1B|ASTN2|ANXA11|TMEM176B|SLC49A3|FAR2|SLC25A30|TM6SF1|MFSD1|SUSD1|ST8SIA4|PDE3B|SLC15A3|DMXL2|HEXB|ST6GAL1|PLXDC2|MGAT4A
GO:0005576	extracellular region	0.0779	DNASE2B|NRP2|TREM2|NOTCH2|CDCP1|OTOA|LILRA2|ST6GAL1
GO:0030133	transport vesicle	0.0838	HLA-DPA1|HLA-DQB1|CD74|HLA-DPB1|HLA-DRB1|HLA-DQA1|DMXL2
GO:0005769	early endosome	0.0864	DOP1B|ASTN2|APOE|GPNMB|WDFY4|HAVCR2|MR1
GO:0030666	endocytic vesicle membrane	0.0965	TLR6|MSR1|COLEC12

## Sheet: (E) GO MF
ID	Label	P-value	Symbols
GO:0023026	MHC class II protein complex binding	2.18e-13	ANXA11|HLA-DPA1|HLA-DQB1|HLA-DOA|HLA-DPB1|HLA-DRB1|HLA-DMA|HLA-DQA1|HLA-DMB
GO:0060089	molecular transducer activity	1.19e-12	PKD2L1|CCRL2|CLEC7A|NRP2|ITGAX|SIGLEC7|CD300C|HLA-DPA1|HLA-DQB1|HLA-DOA|MILR1|PPARG|FCGR2C|CD300LF|CD74|IL13RA1|P2RY8|TREM2|CTSH|TLR6|HLA-DRB1|NOTCH2|LILRA4|HLA-DQA1|AXL|SIGLEC8|CMKLR1|FPR3|FCGR2B|TLR5|LILRA2|CHRNA1|COLEC12|MR1
GO:0042605	peptide antigen binding	2.08e-10	HLA-DPA1|HLA-DQB1|HLA-DOA|HLA-DPB1|HLA-DRB1|HLA-DMA|HLA-DQA1|HLA-DMB
GO:0032395	MHC class II receptor activity	1.54e-09	HLA-DPA1|HLA-DQB1|HLA-DOA|HLA-DRB1|HLA-DQA1
GO:0033218	amide binding	7.63e-09	HLA-DPA1|HLA-DQB1|APOE|HLA-DOA|PPARG|CD74|TREM2|TLR6|HLA-DPB1|HLA-DRB1|HLA-DMA|SOAT1|HLA-DQA1|CMKLR1|FCGR2B|HLA-DMB|MSR1
GO:0140677	molecular function activator activity	3.75e-05	PSAP|ARHGAP6|CTSL|APOE|NCF2|DOCK2|ARHGAP30|BTK|APOC1|TREM2|CTSH|NCKAP1L|IQGAP2|ARHGAP15|CTSS|ARHGAP24
GO:0004888	transmembrane signaling receptor activity	6.94e-05	PKD2L1|CCRL2|NRP2|CD300C|MILR1|PPARG|FCGR2C|CD300LF|CD74|IL13RA1|P2RY8|TREM2|TLR6|AXL|SIGLEC8|TLR5|CHRNA1
GO:0042608	T cell receptor binding	9.8e-05	DOCK2|HLA-DRB1|MR1
GO:0001540	amyloid-beta binding	0.000142	APOE|CD74|TREM2|TLR6|FCGR2B|MSR1
GO:0030169	low-density lipoprotein particle binding	0.000359	TREM2|MSR1|COLEC12
GO:0033691	sialic acid binding	0.000529	SIGLEC7|ST8SIA4|SIGLEC8
GO:0008656	cysteine-type endopeptidase activator activity involved in apoptotic process	0.000868	CTSL|CTSH|CTSS
GO:0043177	organic acid binding	0.00129	PSAP|SIGLEC7|PPARG|APOC1|ST8SIA4|SHMT1|SIGLEC8
GO:0005044	scavenger receptor activity	0.00169	CXCL16|MSR1|COLEC12
GO:0043236	laminin binding	0.00169	PLEKHA2|CTSS|LGALS3
GO:0001968	fibronectin binding	0.0019	PLEKHA2|CTSL|CTSS
GO:0043394	proteoglycan binding	0.00208	CTSL|APOE|CTSS
GO:0038187	pattern recognition receptor activity	0.00212	CLEC7A|TLR5|COLEC12
GO:0001786	phosphatidylserine binding	0.00214	CD300LF|TREM2|AXL|JPH2
GO:0016798	hydrolase activity, acting on glycosyl bonds	0.00379	CHIT1|TLR6|GLB1|HEXB|LYZ
GO:0044877	protein-containing complex binding	0.00425	ITGAX|CTSL|ANXA11|HLA-DPA1|HLA-DQB1|APOE|HLA-DOA|PPARG|FCGR2C|GPNMB|CD74|CAPG|TREM2|HLA-DPB1|HLA-DMA|IQGAP2|CEBPA|CTSS|HLA-DQA1|FCGR2B|HLA-DMB|LGALS3|LILRA2|MSR1|COLEC12
GO:0030246	carbohydrate binding	0.00441	CLEC7A|SIGLEC7|HLA-DRB1|FBP1|SIGLEC8|LGALS3|COLEC12
GO:0005547	phosphatidylinositol-3,4,5-trisphosphate binding	0.00486	BTK|IQGAP2|JPH2
GO:0030546	signaling receptor activator activity	0.00494	CXCL16|APLN|CCL18|GDF7|GPNMB|IL18|GRN|TNFSF8|LGALS3
GO:0005543	phospholipid binding	0.00731	PSAP|APOE|TNFAIP8L3|ABCG1|BTK|APOC1|CAPG|PLA2G7|IQGAP2
GO:0120013	lipid transfer activity	0.00853	APOE|TNFAIP8L3|ABCG1
GO:0005096	GTPase activator activity	0.0112	ARHGAP6|DOCK2|ARHGAP30|NCKAP1L|IQGAP2|ARHGAP15|ARHGAP24
GO:0016504	peptidase activator activity	0.0115	CTSL|CTSH|CTSS
GO:0005102	signaling receptor binding	0.0185	ITGAX|APLN|APOE|GDF7|GPNMB|ARRB2|TYROBP|GRN|SELPLG|MPP1|LILRA4|DAB2|BTN3A3|LGALS3|AQP1
GO:0005125	cytokine activity	0.023	GDF7|IL18|GRN|TNFSF8
GO:0005126	cytokine receptor binding	0.0309	CCRL2|CXCL16|CCL18|TNFSF8|TLR5
GO:0017171	serine hydrolase activity	0.0312	CTSH|CTSS|PLAU|CPVL
GO:0140375	immune receptor activity	0.0342	CCRL2|CD74|IL13RA1
GO:0004197	cysteine-type endopeptidase activity	0.0351	CTSL|CTSH|CTSS
GO:0060589	nucleoside-triphosphatase regulator activity	0.076	ARHGAP6|DOCK2|ARHGAP30|NCKAP1L|IQGAP2|ARHGAP15|DENND2D|ARHGAP24
GO:0004252	serine-type endopeptidase activity	0.0796	CTSH|CTSS|PLAU
GO:0042803	protein homodimerization activity	0.083	PSAP|APOE|ABCG1|TYROBP|MFSD1|CEBPA|SHMT1|GLB1|ST6GAL1|MGAT4A
GO:0030234	enzyme regulator activity	0.0865	PSAP|CTSL|APOE|NCF2|BTK|APOC1|TREM2|CTSH|CTSS|LGALS3

## Sheet: (F) KEGG
ID	Label	P-value	P-value (Adjusted)	Symbols
hsa04145	Phagosome	1.74e-12	2.82e-10	CLEC7A|CTSL|HLA-DPA1|HLA-DQB1|NCF2|HLA-DOA|FCGR2C|TLR6|HLA-DPB1|HLA-DRB1|HLA-DMA|CTSS|HLA-DQA1|FCGR2B|HLA-DMB|MSR1|COLEC12
hsa05150	Staphylococcus aureus infection	9.55e-12	5.17e-10	HLA-DPA1|HLA-DQB1|HLA-DOA|FCGR2C|HLA-DPB1|HLA-DRB1|HLA-DMA|SELPLG|HLA-DQA1|FPR3|FCGR2B|HLA-DMB
hsa05152	Tuberculosis	9.57e-12	5.17e-10	CLEC7A|ITGAX|LSP1|HLA-DPA1|HLA-DQB1|HLA-DOA|FCGR2C|IL18|CD74|TLR6|HLA-DPB1|HLA-DRB1|HLA-DMA|CTSS|HLA-DQA1|FCGR2B|HLA-DMB
hsa05310	Asthma	4.73e-11	1.92e-09	HLA-DPA1|HLA-DQB1|HLA-DOA|HLA-DPB1|HLA-DRB1|HLA-DMA|HLA-DQA1|HLA-DMB
hsa04612	Antigen processing and presentation	2.44e-10	7.92e-09	CTSL|HLA-DPA1|HLA-DQB1|HLA-DOA|CD74|HLA-DPB1|HLA-DRB1|HLA-DMA|CTSS|HLA-DQA1|HLA-DMB
hsa05321	Inflammatory bowel disease	1.03e-09	2.77e-08	HLA-DPA1|HLA-DQB1|HLA-DOA|IL18|HLA-DPB1|HLA-DRB1|HLA-DMA|HLA-DQA1|HLA-DMB|TLR5
hsa05330	Allograft rejection	1.77e-09	3.58e-08	HLA-DPA1|HLA-DQB1|HLA-DOA|HLA-DPB1|HLA-DRB1|HLA-DMA|HLA-DQA1|HLA-DMB
hsa05332	Graft-versus-host disease	1.77e-09	3.58e-08	HLA-DPA1|HLA-DQB1|HLA-DOA|HLA-DPB1|HLA-DRB1|HLA-DMA|HLA-DQA1|HLA-DMB
hsa05320	Autoimmune thyroid disease	3.25e-09	5.86e-08	HLA-DPA1|HLA-DQB1|HLA-DOA|HLA-DPB1|HLA-DRB1|HLA-DMA|HLA-DQA1|HLA-DMB
hsa04940	Type I diabetes mellitus	7.47e-09	1.21e-07	HLA-DPA1|HLA-DQB1|HLA-DOA|HLA-DPB1|HLA-DRB1|HLA-DMA|HLA-DQA1|HLA-DMB
hsa05140	Leishmaniasis	2.12e-08	3.12e-07	HLA-DPA1|HLA-DQB1|NCF2|HLA-DOA|FCGR2C|HLA-DPB1|HLA-DRB1|HLA-DMA|HLA-DQA1|HLA-DMB
hsa04672	Intestinal immune network for IgA production	3.1e-08	4.19e-07	HLA-DPA1|HLA-DQB1|HLA-DOA|HLA-DPB1|HLA-DRB1|HLA-DMA|HLA-DQA1|HLA-DMB
hsa05323	Rheumatoid arthritis	5.43e-08	6.77e-07	CTSL|HLA-DPA1|HLA-DQB1|HLA-DOA|IL18|HLA-DPB1|HLA-DRB1|HLA-DMA|HLA-DQA1|HLA-DMB
hsa04658	Th1 and Th2 cell differentiation	1.13e-07	1.31e-06	HLA-DPA1|HLA-DQB1|HLA-DOA|STAT5A|HLA-DPB1|HLA-DRB1|HLA-DMA|NOTCH2|HLA-DQA1|HLA-DMB
hsa04640	Hematopoietic cell lineage	5.25e-07	5.67e-06	HLA-DPA1|HLA-DQB1|HLA-DOA|CD37|HLA-DPB1|HLA-DRB1|HLA-DMA|HLA-DQA1|HLA-DMB
hsa04142	Lysosome	6.55e-07	6.63e-06	DNASE2B|PSAP|CTSL|CTSH|ASAH1|CD68|CTSS|DMXL2|GLB1|HEXB|DNASE2
hsa05416	Viral myocarditis	1.33e-06	1.27e-05	HLA-DPA1|HLA-DQB1|HLA-DOA|HLA-DPB1|HLA-DRB1|HLA-DMA|HLA-DQA1|HLA-DMB
hsa04659	Th17 cell differentiation	4.71e-06	4.23e-05	HLA-DPA1|HLA-DQB1|HLA-DOA|STAT5A|HLA-DPB1|HLA-DRB1|HLA-DMA|HLA-DQA1|HLA-DMB
hsa04380	Osteoclast differentiation	5.07e-05	0.000432	NCF2|PPARG|FCGR2C|BTK|TYROBP|TREM2|LILRA4|FCGR2B|LILRA2
hsa05145	Toxoplasmosis	6.43e-05	0.000521	HLA-DPA1|HLA-DQB1|HLA-DOA|HLA-DPB1|HLA-DRB1|HLA-DMA|HLA-DQA1|HLA-DMB
hsa04514	Cell adhesion molecules	8.09e-05	0.000596	HLA-DPA1|HLA-DQB1|HLA-DOA|HLA-DPB1|HLA-DRB1|HLA-DMA|SELPLG|HLA-DQA1|HLA-DMB
hsa05164	Influenza A	8.09e-05	0.000596	HLA-DPA1|HLA-DQB1|HLA-DOA|IL18|HLA-DPB1|HLA-DRB1|HLA-DMA|HLA-DQA1|HLA-DMB
hsa05169	Epstein-Barr virus infection	0.000118	0.000831	HLA-DPA1|HLA-DQB1|HLA-DOA|BTK|HLA-DPB1|ENTPD1|HLA-DRB1|HLA-DMA|HLA-DQA1|HLA-DMB
hsa05322	Systemic lupus erythematosus	0.000123	0.000832	HLA-DPA1|HLA-DQB1|HLA-DOA|HLA-DPB1|HLA-DRB1|HLA-DMA|HLA-DQA1|HLA-DMB
hsa05168	Herpes simplex virus 1 infection	0.000197	0.00128	HLA-DPA1|HLA-DQB1|HLA-DOA|CD74|HLA-DPB1|HLA-DRB1|HLA-DMA|HLA-DQA1|HLA-DMB
hsa05166	Human T-cell leukemia virus 1 infection	0.00161	0.01	HLA-DPA1|HLA-DQB1|HLA-DOA|STAT5A|HLA-DPB1|HLA-DRB1|HLA-DMA|HLA-DQA1|HLA-DMB
hsa00600	Sphingolipid metabolism	0.00362	0.0217	PSAP|ASAH1|GLB1|HEXB
hsa03265	Virion - Ebolavirus, Lyssavirus and Morbillivirus	0.00591	0.0342	FCGR2B|CHRNA1
hsa00604	Glycosphingolipid biosynthesis - ganglio series	0.0164	0.0906	GLB1|HEXB
hsa04979	Cholesterol metabolism	0.0168	0.0906	APOE|APOC1|SOAT1
hsa00590	Arachidonic acid metabolism	0.0179	0.0936	LTA4H|PTGS1|TBXAS1
hsa00511	Other glycan degradation	0.0185	0.0939	GLB1|HEXB
hsa00531	Glycosaminoglycan degradation	0.0208	0.102	GLB1|HEXB
hsa04662	B cell receptor signaling pathway	0.0223	0.106	BTK|LILRA4|FCGR2B|LILRA2
hsa04060	Cytokine-cytokine receptor interaction	0.0484	0.224	CXCL16|CCL18|GDF7|IL18|IL13RA1|TNFSF8
hsa04623	Cytosolic DNA-sensing pathway	0.0612	0.276	DNASE2B|IL18|DNASE2
hsa05417	Lipid and atherosclerosis	0.0973	0.426	NCF2|PPARG|IL18|ABCG1|TLR6

## Sheet: (G) WikiPathways
ID	Label	P-value	P-value (Adjusted)	Symbols
WP3945	TYROBP causal network in microglia	2.58e-13	6.62e-11	CXCL16|ITGAX|NCF2|CD37|IL18|IL13RA1|CD84|TYROBP|STAT5A|CAPG|NCKAP1L|SLC7A7|RBM47
WP4217	Ebola virus infection in host	2.13e-07	2.73e-05	CTSL|HLA-DPA1|HLA-DQB1|HLA-DOA|HLA-DPB1|HLA-DRB1|HLA-DMA|HLA-DQA1|AXL|HAVCR2|HLA-DMB
WP2328	Allograft rejection	2.54e-06	0.000218	HLA-DPA1|HLA-DQB1|HLA-DOA|HLA-DPB1|HLA-DRB1|HLA-DMA|HLA-DQA1|HLA-DMB
WP3937	Microglia pathogen phagocytosis pathway	0.000131	0.00786	SIGLEC7|NCF2|TYROBP|TREM2|NCKAP1L
WP4146	Macrophage markers	0.000153	0.00786	CD74|CD68|LYZ
WP5321	Prostaglandin and leukotriene metabolism in senescence	0.000724	0.0288	DPEP2|LTA4H|PTGS1|TBXAS1
WP4153	Degradation pathway of sphingolipids including diseases	0.000784	0.0288	PSAP|GLB1|HEXB
WP5155	Arachidonic acid AA ARA oxylipin metabolism	0.000923	0.0297	PTGS1|TBXAS1
WP5424	Omega 6 fatty acids in senescence	0.00216	0.0582	DPEP2|LTA4H|PTGS1|TBXAS1
WP167	Eicosanoid synthesis	0.00249	0.0582	LTA4H|PTGS1|TBXAS1
WP430	Statin inhibition of cholesterol production	0.00249	0.0582	APOE|APOC1|SOAT1
WP4719	Eicosanoid metabolism via cyclooxygenases COX	0.00502	0.105	PPARG|PTGS1|TBXAS1
WP5323	Fatty acids and lipoproteins transport in hepatocytes	0.00555	0.105	APOE|APOC1|SOAT1
WP4149	White fat cell differentiation	0.00611	0.105	PPARG|STAT5A|CEBPA
WP5122	Prostaglandin and leukotriene metabolism in senescence	0.00611	0.105	LTA4H|PTGS1|TBXAS1
WP5198	Inflammatory bowel disease signaling	0.00868	0.139	IL18|HLA-DMA|TLR5
WP4211	Transcriptional cascade regulating adipogenesis	0.00951	0.144	PPARG|CEBPA
WP5171	Leukotriene metabolic pathway	0.0111	0.159	DPEP2|LTA4H
WP5078	T cell modulation in pancreatic cancer	0.0118	0.16	ENTPD1|HAVCR2|LGALS3
WP98	Prostaglandin synthesis and regulation	0.0165	0.205	PPARG|PTGS1|TBXAS1
WP4815	Glycosaminoglycan degradation	0.0167	0.205	GLB1|HEXB
WP3877	MYD88 distinct input output pathway	0.021	0.245	TLR6|TLR5
WP299	Nuclear receptors in lipid metabolism and toxicity	0.0233	0.249	PPARG|ABCG1
WP3599	Transcription factor regulation in adipogenesis	0.0233	0.249	PPARG|CEBPA
WP2877	Vitamin D receptor pathway	0.0272	0.27	SLC37A2|IRF8|HLA-DRB1|CEBPA|HLA-DQA1
WP304	Kit receptor signaling	0.0273	0.27	BTK|STAT5A|DOK1
WP2865	IL1 and megakaryocytes in obesity	0.0307	0.282	IL18|PLA2G7
WP2895	Differentiation of white and brown adipocyte	0.0307	0.282	PPARG|CEBPA
WP5218	Extrafollicular and follicular B cell activation by SARS CoV 2	0.0346	0.306	ITGAX|IRF8|STAT5A
WP5304	Cholesterol metabolism	0.041	0.316	APOE|APOC1|SOAT1
WP5102	Familial partial lipodystrophy	0.0418	0.316	PPARG|CEBPA
WP5121	Sphingolipid metabolism in senescence	0.0418	0.316	ASAH1|GLB1
WP2324	AGE RAGE pathway	0.0462	0.34	STAT5A|LGALS3|MSR1
WP5095	Overview of proinflammatory and profibrotic mediators	0.0537	0.376	CXCL16|CCL18|IL18
WP3591	Sleep regulation	0.0542	0.376	IL18|SLC29A1
WP3858	Toll like receptor signaling related to MyD88	0.0575	0.389	TLR6|TLR5
WP4844	Influence of laminopathies on Wnt signaling	0.0608	0.394	PPARG|CEBPA
WP5269	Genetic causes of porto sinusoidal vascular disease	0.0712	0.437	NCF2|BTK
WP5473	Cytokine cytokine receptor interaction	0.0744	0.437	CXCL16|CCL18|GDF7|IL18|IL13RA1
WP127	IL5 signaling	0.0748	0.437	BTK|STAT5A
WP2203	Thymic stromal lymphopoietin TSLP signaling	0.0748	0.437	BTK|STAT5A

## Sheet: (H) Reactome
ID	Label	P-value	P-value (Adjusted)	Symbols
R-HSA-2132295	MHC class II antigen presentation	5.37e-08	1.5e-05	CTSL|HLA-DPA1|HLA-DQB1|HLA-DOA|CD74|CTSH|HLA-DPB1|HLA-DRB1|CTSS|HLA-DQA1|HLA-DMB
R-HSA-202427	Phosphorylation of CD3 and TCR zeta chains	7.5e-08	1.5e-05	HLA-DPA1|HLA-DQB1|HLA-DPB1|HLA-DRB1|HLA-DQA1|PAG1
R-HSA-198933	Immunoregulatory interactions between a Lymphoid and a non-Lymphoid cell	2.7e-07	3.6e-05	SIGLEC7|CD300C|CD300LF|TYROBP|TREM2|LILRA4|SIGLEC8|FCGR2B|LILRA2|COLEC12
R-HSA-202430	Translocation of ZAP-70 to Immunological synapse	1.1e-06	0.000109	HLA-DPA1|HLA-DQB1|HLA-DPB1|HLA-DRB1|HLA-DQA1
R-HSA-6798695	Neutrophil degranulation	2.49e-06	0.000178	CHIT1|PSAP|ITGAX|DOCK2|TYROBP|LTA4H|CTSH|ASAH1|NCKAP1L|GRN|CD68|IQGAP2|CTSS|PLAU|GLB1|HEXB|LGALS3|LYZ
R-HSA-389948	PD-1 signaling	2.67e-06	0.000178	HLA-DPA1|HLA-DQB1|HLA-DPB1|HLA-DRB1|HLA-DQA1
R-HSA-202433	Generation of second messenger molecules	2.65e-05	0.00151	HLA-DPA1|HLA-DQB1|HLA-DPB1|HLA-DRB1|HLA-DQA1
R-HSA-202733	Cell surface interactions at the vascular wall	0.000306	0.0133	ITGAX|GYPC|CD74|CD84|SLC7A7|SELPLG|CD48
R-HSA-5260271	Diseases of Immune System	0.000334	0.0133	BTK|TLR6|UNC93B1|TLR5
R-HSA-5602358	Diseases associated with the TLR signaling cascade	0.000334	0.0133	BTK|TLR6|UNC93B1|TLR5
R-HSA-1679131	Trafficking and processing of endosomal TLR	0.000407	0.0148	CTSL|CTSS|UNC93B1
R-HSA-877300	Interferon gamma signaling	0.000552	0.0178	HLA-DPA1|HLA-DQB1|IRF8|HLA-DPB1|HLA-DRB1|HLA-DQA1
R-HSA-8964043	Plasma lipoprotein clearance	0.000624	0.0178	APOBR|APOE|APOC1|SOAT1
R-HSA-9840310	Glycosphingolipid catabolism	0.000624	0.0178	PSAP|ASAH1|GLB1|HEXB
R-HSA-8964046	VLDL clearance	0.000799	0.0191	APOBR|APOC1
R-HSA-174824	Plasma lipoprotein assembly, remodeling, and clearance	0.000814	0.0191	APOBR|APOE|ABCG1|APOC1|SOAT1
R-HSA-388841	Costimulation by the CD28 family	0.000814	0.0191	HLA-DPA1|HLA-DQB1|HLA-DPB1|HLA-DRB1|HLA-DQA1
R-HSA-3000480	Scavenging by Class A Receptors	0.000936	0.0207	APOE|MSR1|COLEC12
R-HSA-1660662	Glycosphingolipid metabolism	0.00167	0.0351	PSAP|ASAH1|GLB1|HEXB
R-HSA-2142753	Arachidonic acid metabolism	0.00197	0.0393	DPEP2|LTA4H|PTGS1|TBXAS1
R-HSA-202403	TCR signaling	0.00213	0.0404	HLA-DPA1|HLA-DQB1|HLA-DPB1|HLA-DRB1|HLA-DQA1|PAG1
R-HSA-202424	Downstream TCR signaling	0.00457	0.0799	HLA-DPA1|HLA-DQB1|HLA-DPB1|HLA-DRB1|HLA-DQA1
R-HSA-8964058	HDL remodeling	0.00461	0.0799	APOE|ABCG1
R-HSA-9013149	RAC1 GTPase cycle	0.0049	0.0799	NCF2|DOCK2|ARHGAP30|NCKAP1L|IQGAP2|ARHGAP15|ARHGAP24
R-HSA-2424491	DAP12 signaling	0.00501	0.0799	BTK|TYROBP|TREM2
R-HSA-4085001	Sialic acid metabolism	0.0055	0.0843	ST8SIA4|GLB1|ST6GAL1
R-HSA-1236977	Endosomal/Vacuolar pathway	0.00572	0.0846	CTSL|CTSS
R-HSA-1236975	Antigen processing-Cross presentation	0.00595	0.0848	CTSL|NCF2|BTK|TLR6|CTSS
R-HSA-9029569	NR1H3 & NR1H2 regulate gene expression linked to cholesterol transport and efflux	0.00713	0.0981	APOE|ABCG1|APOC1
R-HSA-2172127	DAP12 interactions	0.00903	0.116	BTK|TYROBP|TREM2
R-HSA-2173782	Binding and Uptake of Ligands by Scavenger Receptors	0.00903	0.116	APOE|MSR1|COLEC12
R-HSA-2022857	Keratan sulfate degradation	0.0112	0.128	GLB1|HEXB
R-HSA-2162123	Synthesis of Prostaglandins (PG) and Thromboxanes (TX)	0.0112	0.128	PTGS1|TBXAS1
R-HSA-8963898	Plasma lipoprotein assembly	0.0112	0.128	APOE|APOC1
R-HSA-975577	N-Glycan antennae elongation	0.0112	0.128	ST6GAL1|MGAT4A
R-HSA-168898	Toll-like Receptor Cascades	0.0116	0.129	CTSL|BTK|TLR6|CTSS|UNC93B1|TLR5
R-HSA-2142691	Synthesis of Leukotrienes (LT) and Eoxins (EX)	0.0129	0.135	DPEP2|LTA4H
R-HSA-5602498	MyD88 deficiency (TLR2/4)	0.0129	0.135	BTK|TLR6
R-HSA-9024446	NR1H2 and NR1H3-mediated signaling	0.0136	0.14	APOE|ABCG1|APOC1
R-HSA-5603041	IRAK4 deficiency (TLR2/4)	0.0146	0.145	BTK|TLR6
R-HSA-428157	Sphingolipid metabolism	0.018	0.175	PSAP|ASAH1|GLB1|HEXB
R-HSA-416700	Other semaphorin interactions	0.0203	0.189	TYROBP|TREM2
R-HSA-375276	Peptide ligand-binding receptors	0.0214	0.189	PSAP|CCRL2|CXCL16|APLN|FPR3
R-HSA-9013423	RAC3 GTPase cycle	0.0217	0.189	ARHGAP6|NCF2|NCKAP1L|ARHGAP15
R-HSA-109703	PKB-mediated events	0.0232	0.189	PDE3B
R-HSA-165160	PDE3B signalling	0.0232	0.189	PDE3B
R-HSA-5602415	UNC93B1 deficiency - HSE	0.0232	0.189	UNC93B1
R-HSA-5602680	MyD88 deficiency (TLR5)	0.0232	0.189	TLR5
R-HSA-5660862	Defective SLC7A7 causes lysinuric protein intolerance (LPI)	0.0232	0.189	SLC7A7
R-HSA-975576	N-glycan antennae elongation in the medial/trans-Golgi	0.0316	0.223	ST6GAL1|MGAT4A
R-HSA-8963899	Plasma lipoprotein remodeling	0.0341	0.223	APOE|ABCG1
R-HSA-9660826	Purinergic signaling in leishmaniasis infection	0.0341	0.223	IL18|ENTPD1
R-HSA-9664424	Cell recruitment (pro-inflammatory response)	0.0341	0.223	IL18|ENTPD1
R-HSA-446219	Synthesis of substrates in N-glycan biosythesis	0.0342	0.223	ST8SIA4|GLB1|ST6GAL1
R-HSA-139910	Activation of BMF and translocation to mitochondria	0.0346	0.223	BMF
R-HSA-427975	Proton/oligopeptide cotransporters	0.0346	0.223	SLC15A3
R-HSA-4341670	Defective NEU1 causes sialidosis	0.0346	0.223	GLB1
R-HSA-8866423	VLDL assembly	0.0346	0.223	APOC1
R-HSA-9020265	Biosynthesis of aspirin-triggered D-series resolvins	0.0346	0.223	LTA4H
R-HSA-9023661	Biosynthesis of E-series 18(R)-resolvins	0.0346	0.223	LTA4H
R-HSA-9640463	Wax biosynthesis	0.0346	0.223	FAR2
R-HSA-9678110	Attachment and Entry	0.0346	0.223	CTSL
R-HSA-194138	Signaling by VEGF	0.0364	0.225	NRP2|NCF2|NCKAP1L|AXL
R-HSA-9658195	Leishmania infection	0.0366	0.225	IL18|DPEP2|BTK|ENTPD1|NCKAP1L
R-HSA-9824443	Parasitic Infection Pathways	0.0366	0.225	IL18|DPEP2|BTK|ENTPD1|NCKAP1L
R-HSA-194306	Neurophilin interactions with VEGF and VEGFR	0.0459	0.251	NRP2
R-HSA-2408550	Metabolism of ingested H2SeO4 and H2SeO3 into H2Se	0.0459	0.251	GSR
R-HSA-5603037	IRAK4 deficiency (TLR5)	0.0459	0.251	TLR5
R-HSA-71262	Carnitine synthesis	0.0459	0.251	SHMT1
R-HSA-8941333	RUNX2 regulates genes involved in differentiation of myeloid cells	0.0459	0.251	LGALS3
R-HSA-8964026	Chylomicron clearance	0.0459	0.251	APOE
R-HSA-9018676	Biosynthesis of D-series resolvins	0.0459	0.251	LTA4H
R-HSA-9018896	Biosynthesis of E-series 18(S)-resolvins	0.0459	0.251	LTA4H
R-HSA-1251985	Nuclear signaling by ERBB4	0.0476	0.257	APOE|STAT5A
R-HSA-70263	Gluconeogenesis	0.0505	0.269	SLC37A2|FBP1
R-HSA-3299685	Detoxification of Reactive Oxygen Species	0.0565	0.285	NCF2|GSR
R-HSA-5083630	Defective LFNG causes SCDO3	0.0571	0.285	NOTCH2
R-HSA-9012546	Interleukin-18 signaling	0.0571	0.285	IL18
R-HSA-9018679	Biosynthesis of EPA-derived SPMs	0.0571	0.285	LTA4H
R-HSA-9022707	MECP2 regulates transcription factors	0.0571	0.285	PPARG
R-HSA-446193	Biosynthesis of the N-glycan precursor (dolichol lipid-linked oligosaccharide, LLO) and transfer to a nascent protein	0.0591	0.29	ST8SIA4|GLB1|ST6GAL1
R-HSA-1638074	Keratan sulfate/keratin metabolism	0.0596	0.29	GLB1|HEXB
R-HSA-373076	Class A/1 (Rhodopsin-like receptors)	0.0608	0.292	PSAP|CCRL2|CXCL16|APLN|CMKLR1|FPR3
R-HSA-913531	Interferon Signaling	0.0648	0.292	HLA-DPA1|HLA-DQB1|IRF8|HLA-DPB1|HLA-DRB1|HLA-DQA1
R-HSA-5663213	RHO GTPases Activate WASPs and WAVEs	0.0659	0.292	BTK|NCKAP1L
R-HSA-1912399	Pre-NOTCH Processing in the Endoplasmic Reticulum	0.0681	0.292	NOTCH2
R-HSA-211979	Eicosanoids	0.0681	0.292	TBXAS1
R-HSA-629597	Highly calcium permeable nicotinic acetylcholine receptors	0.0681	0.292	CHRNA1
R-HSA-8848584	Wax and plasmalogen biosynthesis	0.0681	0.292	FAR2
R-HSA-8857538	PTK6 promotes HIF1A stabilization	0.0681	0.292	GPNMB
R-HSA-8939246	RUNX1 regulates transcription of genes involved in differentiation of myeloid cells	0.0681	0.292	LGALS3
R-HSA-8963901	Chylomicron remodeling	0.0681	0.292	APOE
R-HSA-9027283	Erythropoietin activates STAT5	0.0681	0.292	STAT5A
R-HSA-9694548	Maturation of spike protein	0.0691	0.293	ST6GAL1|MGAT4A
R-HSA-451927	Interleukin-2 family signaling	0.0724	0.3	STAT5A|HAVCR2
R-HSA-189085	Digestion of dietary carbohydrate	0.079	0.3	CHIT1
R-HSA-444473	Formyl peptide receptors bind formyl peptides and many other ligands	0.079	0.3	FPR3
R-HSA-447038	NrCAM interactions	0.079	0.3	NRP2
R-HSA-622323	Presynaptic nicotinic acetylcholine receptors	0.079	0.3	CHRNA1
R-HSA-629594	Highly calcium permeable postsynaptic nicotinic acetylcholine receptors	0.079	0.3	CHRNA1
R-HSA-8939242	RUNX1 regulates transcription of genes involved in differentiation of keratinocytes	0.079	0.3	CTSL
R-HSA-8963888	Chylomicron assembly	0.079	0.3	APOE
R-HSA-8985947	Interleukin-9 signaling	0.079	0.3	STAT5A
R-HSA-9645135	STAT5 Activation	0.079	0.3	STAT5A
R-HSA-9664535	LTC4-CYSLTR mediated IL4 production	0.079	0.3	DPEP2
R-HSA-9013404	RAC2 GTPase cycle	0.0836	0.301	NCF2|DOCK2|NCKAP1L
R-HSA-6785807	Interleukin-4 and Interleukin-13 signaling	0.0858	0.301	ITGAX|IL18|IL13RA1
R-HSA-8980692	RHOA GTPase cycle	0.0862	0.301	ARHGAP6|DOCK2|ARHGAP30|ARHGAP24
R-HSA-380108	Chemokine receptors bind chemokines	0.0897	0.301	CCRL2|CXCL16
R-HSA-1236973	Cross-presentation of particulate exogenous antigens (phagosomes)	0.0898	0.301	NCF2
R-HSA-1247673	Erythrocytes take up oxygen and release carbon dioxide	0.0898	0.301	AQP1
R-HSA-164944	Nef and signal transduction	0.0898	0.301	DOCK2
R-HSA-181431	Acetylcholine binding and downstream events	0.0898	0.301	CHRNA1
R-HSA-432047	Passive transport by Aquaporins	0.0898	0.301	AQP1
R-HSA-448706	Interleukin-1 processing	0.0898	0.301	IL18
R-HSA-622327	Postsynaptic nicotinic acetylcholine receptors	0.0898	0.301	CHRNA1
R-HSA-8850843	Phosphate bond hydrolysis by NTPDase proteins	0.0898	0.301	ENTPD1
R-HSA-8851680	Butyrophilin (BTN) family interactions	0.0898	0.301	BTN3A3
R-HSA-8874211	CREB3 factors activate genes	0.0898	0.301	DCSTAMP
R-HSA-111453	BH3-only proteins associate with and inactivate anti-apoptotic BCL-2 members	0.1	0.323	BMF
R-HSA-8849469	PTK6 Regulates RTKs and Their Effectors AKT1 and DOK1	0.1	0.323	DOK1
R-HSA-9020958	Interleukin-21 signaling	0.1	0.323	STAT5A
R-HSA-9683673	Maturation of protein 3a	0.1	0.323	ST6GAL1
R-HSA-9694719	Maturation of protein 3a	0.1	0.323	ST6GAL1
R-HSA-4420097	VEGFA-VEGFR2 Pathway	0.107	0.341	NCF2|NCKAP1L|AXL
R-HSA-2586552	Signaling by Leptin	0.111	0.342	STAT5A
R-HSA-75205	Dissolution of Fibrin Clot	0.111	0.342	PLAU
R-HSA-8935690	Digestion	0.111	0.342	CHIT1
R-HSA-9702518	STAT5 activation downstream of FLT3 ITD mutants	0.111	0.342	STAT5A
R-HSA-8978868	Fatty acid metabolism	0.111	0.342	DPEP2|LTA4H|PTGS1|TBXAS1
R-HSA-1170546	Prolactin receptor signaling	0.121	0.346	STAT5A
R-HSA-196025	Formation of annular gap junctions	0.121	0.346	DAB2
R-HSA-2160916	Hyaluronan uptake and degradation	0.121	0.346	HEXB
R-HSA-2197563	NOTCH2 intracellular domain regulates transcription	0.121	0.346	NOTCH2
R-HSA-2206281	Mucopolysaccharidoses	0.121	0.346	GLB1
R-HSA-83936	Transport of nucleosides and free purine and pyrimidine bases across the plasma membrane	0.121	0.346	SLC29A1
R-HSA-9018677	Biosynthesis of DHA-derived SPMs	0.121	0.346	LTA4H
R-HSA-9020558	Interleukin-2 signaling	0.121	0.346	STAT5A
R-HSA-9755088	Ribavirin ADME	0.121	0.346	SLC29A1
R-HSA-977068	Termination of O-glycan biosynthesis	0.121	0.346	ST6GAL1
R-HSA-8848021	Signaling by PTK6	0.123	0.346	GPNMB|DOK1
R-HSA-9006927	Signaling by Non-Receptor Tyrosine Kinases	0.123	0.346	GPNMB|DOK1
R-HSA-2022090	Assembly of collagen fibrils and other multimeric structures	0.131	0.358	CTSL|CTSS
R-HSA-1237044	Erythrocytes take up carbon dioxide and release oxygen	0.132	0.358	AQP1
R-HSA-1480926	O2/CO2 exchange in erythrocytes	0.132	0.358	AQP1
R-HSA-190873	Gap junction degradation	0.132	0.358	DAB2
R-HSA-9012999	RHO GTPase cycle	0.132	0.358	ARHGAP6|NCF2|DOCK2|ARHGAP30|NCKAP1L|IQGAP2|ARHGAP15|ARHGAP24
R-HSA-1236394	Signaling by ERBB4	0.139	0.372	APOE|STAT5A
R-HSA-391160	Signal regulatory protein family interactions	0.142	0.372	TYROBP
R-HSA-879415	Advanced glycosylation endproduct receptor signaling	0.142	0.372	LGALS3
R-HSA-8963743	Digestion and absorption	0.142	0.372	CHIT1
R-HSA-9018678	Biosynthesis of specialized proresolving mediators (SPMs)	0.142	0.372	LTA4H
R-HSA-9694635	Translation of Structural Proteins	0.143	0.373	ST6GAL1|MGAT4A
R-HSA-9664407	Parasite infection	0.147	0.376	BTK|NCKAP1L
R-HSA-9664417	Leishmania phagocytosis	0.147	0.376	BTK|NCKAP1L
R-HSA-9664422	FCGR3A-mediated phagocytosis	0.147	0.376	BTK|NCKAP1L
R-HSA-2024101	CS/DS degradation	0.152	0.381	HEXB
R-HSA-422085	Synthesis, secretion, and deacylation of Ghrelin	0.152	0.381	PLA2G7
R-HSA-8983432	Interleukin-15 signaling	0.152	0.381	STAT5A
R-HSA-2029482	Regulation of actin dynamics for phagocytic cup formation	0.155	0.387	BTK|NCKAP1L
R-HSA-1369062	ABC transporters in lipid homeostasis	0.162	0.389	ABCG1
R-HSA-180292	GAB1 signalosome	0.162	0.389	PAG1
R-HSA-5099900	WNT5A-dependent internalization of FZD4	0.162	0.389	ARRB2
R-HSA-5423646	Aflatoxin activation and detoxification	0.162	0.389	DPEP2
R-HSA-5686938	Regulation of TLR by endogenous ligand	0.162	0.389	TLR6
R-HSA-8854691	Interleukin-20 family signaling	0.162	0.389	STAT5A
R-HSA-2142845	Hyaluronan metabolism	0.172	0.405	HEXB
R-HSA-70221	Glycogen breakdown (glycogenolysis)	0.172	0.405	PHKA1
R-HSA-9703648	Signaling by FLT3 ITD and TKD mutants	0.172	0.405	STAT5A
R-HSA-373755	Semaphorin interactions	0.176	0.413	TYROBP|TREM2
R-HSA-196757	Metabolism of folate and pterines	0.181	0.413	SHMT1
R-HSA-5635838	Activation of SMO	0.181	0.413	ARRB2
R-HSA-8964038	LDL clearance	0.181	0.413	SOAT1
R-HSA-8964315	G beta:gamma signalling through BTK	0.181	0.413	BTK
R-HSA-9818027	NFE2L2 regulating anti-oxidant/detoxification enzymes	0.181	0.413	GSR
R-HSA-3781865	Diseases of glycosylation	0.188	0.418	NOTCH2|GLB1|HEXB
R-HSA-9772573	Late SARS-CoV-2 Infection Events	0.188	0.418	ST6GAL1|MGAT4A
R-HSA-500792	GPCR ligand binding	0.19	0.418	PSAP|CCRL2|CXCL16|APLN|CMKLR1|FPR3
R-HSA-1839117	Signaling by cytosolic FGFR1 fusion mutants	0.191	0.418	STAT5A
R-HSA-1912420	Pre-NOTCH Processing in Golgi	0.191	0.418	NOTCH2
R-HSA-5669034	TNFs bind their physiological receptors	0.191	0.418	TNFSF8
R-HSA-9694614	Attachment and Entry	0.191	0.418	CTSL
R-HSA-9703465	Signaling by FLT3 fusion proteins	0.2	0.434	STAT5A
R-HSA-9725371	Nuclear events stimulated by ALK signaling in cancer	0.2	0.434	STAT5A
R-HSA-163125	Post-translational modification: synthesis of GPI-anchored proteins	0.201	0.434	CPM|OTOA
R-HSA-211945	Phase I - Functionalization of compounds	0.205	0.436	PTGS1|TBXAS1
R-HSA-3781860	Diseases associated with N-glycosylation of proteins	0.21	0.436	GLB1
R-HSA-9013695	NOTCH4 Intracellular Domain Regulates Transcription	0.21	0.436	NOTCH2
R-HSA-9669938	Signaling by KIT in disease	0.21	0.436	STAT5A
R-HSA-9670439	Signaling by phosphorylated juxtamembrane, extracellular and kinase domain KIT mutants	0.21	0.436	STAT5A
R-HSA-9748787	Azathioprine ADME	0.21	0.436	SLC29A1
R-HSA-982772	Growth hormone receptor signaling	0.21	0.436	STAT5A
R-HSA-9013408	RHOG GTPase cycle	0.214	0.443	DOCK2|IQGAP2
R-HSA-5668599	RHO GTPases Activate NADPH Oxidases	0.219	0.448	NCF2
R-HSA-5683826	Surfactant metabolism	0.219	0.448	CTSH
R-HSA-2979096	NOTCH2 Activation and Transmission of Signal to the Nucleus	0.228	0.464	NOTCH2
R-HSA-9006934	Signaling by Receptor Tyrosine Kinases	0.229	0.464	NRP2|APOE|NCF2|STAT5A|NCKAP1L|PDE3B|AXL|PAG1
R-HSA-71387	Metabolism of carbohydrates	0.231	0.466	SLC37A2|PHKA1|FBP1|GLB1|HEXB
R-HSA-5579029	Metabolic disorders of biological oxidation enzymes	0.237	0.475	TBXAS1
R-HSA-5668914	Diseases of metabolism	0.238	0.475	NOTCH2|GLB1|HEXB|TBXAS1
R-HSA-381340	Transcriptional regulation of white adipocyte differentiation	0.24	0.476	PPARG|CEBPA
R-HSA-2024096	HS-GAG degradation	0.246	0.481	GLB1
R-HSA-210991	Basigin interactions	0.246	0.481	SLC7A7
R-HSA-9006335	Signaling by Erythropoietin	0.246	0.481	STAT5A
R-HSA-1483255	PI Metabolism	0.249	0.484	PLEKHA2|TNFAIP8L3
R-HSA-1474290	Collagen formation	0.253	0.49	CTSL|CTSS
R-HSA-9705462	Inactivation of CSF3 (G-CSF) signaling	0.255	0.491	STAT5A
R-HSA-211859	Biological oxidations	0.259	0.491	DPEP2|PTGS1|TBXAS1
R-HSA-9013148	CDC42 GTPase cycle	0.259	0.491	ARHGAP30|IQGAP2|ARHGAP24
R-HSA-1236974	ER-Phagosome pathway	0.262	0.491	BTK|TLR6
R-HSA-2029480	Fcgamma receptor (FCGR) dependent phagocytosis	0.262	0.491	BTK|NCKAP1L
R-HSA-164952	The role of Nef in HIV-1 replication and disease pathogenesis	0.264	0.491	DOCK2
R-HSA-5620971	Pyroptosis	0.264	0.491	IL18
R-HSA-8982491	Glycogen metabolism	0.264	0.491	PHKA1
R-HSA-70326	Glucose metabolism	0.27	0.498	SLC37A2|FBP1
R-HSA-1839124	FGFR1 mutant receptor activation	0.272	0.498	STAT5A
R-HSA-4090294	SUMOylation of intracellular receptors	0.272	0.498	PPARG
R-HSA-6803157	Antimicrobial peptides	0.272	0.498	LYZ
R-HSA-186763	Downstream signal transduction	0.281	0.505	STAT5A
R-HSA-350054	Notch-HLH transcription pathway	0.281	0.505	NOTCH2
R-HSA-5626467	RHO GTPases activate IQGAPs	0.281	0.505	IQGAP2
R-HSA-9682385	FLT3 signaling in disease	0.281	0.505	STAT5A
R-HSA-8957275	Post-translational protein phosphorylation	0.288	0.509	APOE|MGAT4A
R-HSA-9683701	Translation of Structural Proteins	0.289	0.509	ST6GAL1
R-HSA-15869	Metabolism of nucleotides	0.296	0.509	ENTPD1|GSR
R-HSA-425393	Transport of inorganic cations/anions and amino acids/oligopeptides	0.296	0.509	SLC15A3|SLC7A7
R-HSA-114452	Activation of BH3-only proteins	0.298	0.509	BMF
R-HSA-352230	Amino acid transport across the plasma membrane	0.298	0.509	SLC7A7
R-HSA-456926	Thrombin signalling through proteinase activated receptors (PARs)	0.298	0.509	ARRB2
R-HSA-499943	Interconversion of nucleotide di- and triphosphates	0.298	0.509	GSR
R-HSA-5663084	Diseases of carbohydrate metabolism	0.298	0.509	GLB1
R-HSA-9674555	Signaling by CSF3 (G-CSF)	0.298	0.509	STAT5A
R-HSA-983695	Antigen activates B Cell Receptor (BCR) leading to generation of second messengers	0.298	0.509	BTK
R-HSA-2122948	Activated NOTCH1 Transmits Signal to the Nucleus	0.306	0.515	ARRB2
R-HSA-2871809	FCERI mediated Ca+2 mobilization	0.306	0.515	BTK
R-HSA-397795	G-protein beta:gamma signalling	0.306	0.515	BTK
R-HSA-8956319	Nucleotide catabolism	0.306	0.515	ENTPD1
R-HSA-977225	Amyloid fiber formation	0.309	0.519	APOE|LYZ
R-HSA-1266695	Interleukin-7 signaling	0.314	0.52	STAT5A
R-HSA-1980145	Signaling by NOTCH2	0.314	0.52	NOTCH2
R-HSA-8864260	Transcriptional regulation by the AP-2 (TFAP2) family of transcription factors	0.314	0.52	APOE
R-HSA-1222556	ROS and RNS production in phagocytes	0.322	0.531	NCF2
R-HSA-418594	G alpha (i) signalling events	0.324	0.532	PSAP|CXCL16|APLN|FPR3
R-HSA-432720	Lysosome Vesicle Biogenesis	0.33	0.532	DNASE2
R-HSA-5655302	Signaling by FGFR1 in disease	0.33	0.532	STAT5A
R-HSA-6802948	Signaling by high-kinase activity BRAF mutants	0.33	0.532	ARRB2
R-HSA-381426	Regulation of Insulin-like Growth Factor (IGF) transport and uptake by Insulin-like Growth Factor Binding Proteins (IGFBPs)	0.331	0.532	APOE|MGAT4A
R-HSA-8856825	Cargo recognition for clathrin-mediated endocytosis	0.331	0.532	ARRB2|DAB2
R-HSA-190828	Gap junction trafficking	0.338	0.537	DAB2
R-HSA-419037	NCAM1 interactions	0.338	0.537	ST8SIA4
R-HSA-8853659	RET signaling	0.338	0.537	DOK1
R-HSA-109704	PI3K Cascade	0.345	0.543	PDE3B
R-HSA-425397	Transport of vitamins, nucleosides, and related molecules	0.345	0.543	SLC29A1
R-HSA-9772572	Early SARS-CoV-2 Infection Events	0.345	0.543	CTSL
R-HSA-157858	Gap junction trafficking and regulation	0.353	0.548	DAB2
R-HSA-211897	Cytochrome P450 - arranged by substrate type	0.353	0.548	TBXAS1
R-HSA-975634	Retinoid metabolism and transport	0.353	0.548	APOE
R-HSA-5674135	MAP2K and MAPK activation	0.361	0.556	ARRB2
R-HSA-9607240	FLT3 Signaling	0.361	0.556	STAT5A
R-HSA-388396	GPCR downstream signalling	0.363	0.558	PSAP|CXCL16|APLN|ARRB2|BTK|PDE3B|FPR3
R-HSA-432040	Vasopressin regulates renal water homeostasis via Aquaporins	0.368	0.562	AQP1
R-HSA-166058	MyD88:MAL(TIRAP) cascade initiated on plasma membrane	0.373	0.562	BTK|TLR6
R-HSA-168188	Toll Like Receptor TLR6:TLR2 Cascade	0.373	0.562	BTK|TLR6
R-HSA-112399	IRS-mediated signalling	0.376	0.562	PDE3B
R-HSA-3560782	Diseases associated with glycosaminoglycan metabolism	0.376	0.562	HEXB
R-HSA-9013420	RHOU GTPase cycle	0.376	0.562	ARHGAP30
R-HSA-168179	Toll Like Receptor TLR1:TLR2 Cascade	0.377	0.562	BTK|TLR6
R-HSA-181438	Toll Like Receptor 2 (TLR2) Cascade	0.377	0.562	BTK|TLR6
R-HSA-6783783	Interleukin-10 signaling	0.383	0.564	IL18
R-HSA-6806667	Metabolism of fat-soluble vitamins	0.383	0.564	APOE
R-HSA-9656223	Signaling by RAF1 mutants	0.383	0.564	ARRB2
R-HSA-1474228	Degradation of the extracellular matrix	0.39	0.568	CTSL|CTSS
R-HSA-1433557	Signaling by SCF-KIT	0.39	0.568	STAT5A
R-HSA-913709	O-linked glycosylation of mucins	0.39	0.568	ST6GAL1
R-HSA-418555	G alpha (s) signalling events	0.394	0.572	ARRB2|PDE3B
R-HSA-9662361	Sensory processing of sound by outer hair cells of the cochlea	0.397	0.574	MPP1
R-HSA-2428928	IRS-related events triggered by IGF1R	0.404	0.574	PDE3B
R-HSA-445717	Aquaporin-mediated transport	0.404	0.574	AQP1
R-HSA-2428924	IGF1R signaling cascade	0.411	0.574	PDE3B
R-HSA-383280	Nuclear Receptor transcription pathway	0.411	0.574	PPARG
R-HSA-512988	Interleukin-3, Interleukin-5 and GM-CSF signaling	0.411	0.574	STAT5A
R-HSA-6802946	Signaling by moderate kinase activity BRAF mutants	0.411	0.574	ARRB2
R-HSA-6802949	Signaling by RAS mutants	0.411	0.574	ARRB2
R-HSA-6802955	Paradoxical activation of RAF signaling by kinase inactive BRAF	0.411	0.574	ARRB2
R-HSA-74751	Insulin receptor signalling cascade	0.411	0.574	PDE3B
R-HSA-9649948	Signaling downstream of RAS mutants	0.411	0.574	ARRB2
R-HSA-983169	Class I MHC mediated antigen processing & presentation	0.417	0.578	CTSL|NCF2|BTK|TLR6|CTSS
R-HSA-2404192	Signaling by Type 1 Insulin-like Growth Factor 1 Receptor (IGF1R)	0.418	0.578	PDE3B
R-HSA-1630316	Glycosaminoglycan metabolism	0.419	0.578	GLB1|HEXB
R-HSA-177929	Signaling by EGFR	0.432	0.594	PAG1
R-HSA-425407	SLC-mediated transmembrane transport	0.437	0.599	SLC15A3|SLC7A7|SLC29A1
R-HSA-1442490	Collagen degradation	0.445	0.606	CTSL
R-HSA-1793185	Chondroitin sulfate/dermatan sulfate metabolism	0.445	0.606	HEXB
R-HSA-446203	Asparagine N-linked glycosylation	0.449	0.609	ST8SIA4|GLB1|ST6GAL1|MGAT4A
R-HSA-195258	RHO GTPase Effectors	0.459	0.621	NCF2|BTK|NCKAP1L|IQGAP2
R-HSA-1660499	Synthesis of PIPs at the plasma membrane	0.465	0.626	PLEKHA2
R-HSA-186797	Signaling by PDGF	0.471	0.629	STAT5A
R-HSA-3906995	Diseases associated with O-glycosylation of proteins	0.471	0.629	NOTCH2
R-HSA-109606	Intrinsic Pathway for Apoptosis	0.477	0.629	BMF
R-HSA-375165	NCAM signaling for neurite out-growth	0.477	0.629	ST8SIA4
R-HSA-9700206	Signaling by ALK in cancer	0.477	0.629	STAT5A
R-HSA-9725370	Signaling by ALK fusions and activated point mutants	0.477	0.629	STAT5A
R-HSA-9678108	SARS-CoV-1 Infection	0.478	0.629	CTSL|ST6GAL1
R-HSA-1638091	Heparan sulfate/heparin (HS-GAG) metabolism	0.483	0.634	GLB1
R-HSA-1226099	Signaling by FGFR in disease	0.489	0.638	STAT5A
R-HSA-5218859	Regulated Necrosis	0.489	0.638	IL18
R-HSA-166016	Toll Like Receptor 4 (TLR4) Cascade	0.493	0.639	BTK|TLR6
R-HSA-8856828	Clathrin-mediated endocytosis	0.493	0.639	ARRB2|DAB2
R-HSA-8943724	Regulation of PTEN gene transcription	0.501	0.647	PPARG
R-HSA-8986944	Transcriptional Regulation by MECP2	0.513	0.66	PPARG
R-HSA-9659379	Sensory processing of sound	0.519	0.665	MPP1
R-HSA-909733	Interferon alpha/beta signaling	0.524	0.67	IRF8
R-HSA-6802952	Signaling by BRAF and RAF1 fusions	0.535	0.682	ARRB2
R-HSA-449147	Signaling by Interleukins	0.537	0.682	ITGAX|IL18|IL13RA1|STAT5A|HAVCR2
R-HSA-2980736	Peptide hormone metabolism	0.546	0.692	PLA2G7
R-HSA-3000178	ECM proteoglycans	0.552	0.696	ITGAX
R-HSA-9748784	Drug ADME	0.557	0.701	SLC29A1
R-HSA-199992	trans-Golgi Network Vesicle Budding	0.567	0.71	DNASE2
R-HSA-74752	Signaling by Insulin receptor	0.567	0.71	PDE3B
R-HSA-1980143	Signaling by NOTCH1	0.582	0.724	ARRB2
R-HSA-6807505	RNA polymerase II transcribes snRNA genes	0.582	0.724	NABP1
R-HSA-9662851	Anti-inflammatory response favouring Leishmania parasite infection	0.592	0.731	DPEP2
R-HSA-9664433	Leishmania parasite growth and survival	0.592	0.731	DPEP2
R-HSA-2187338	Visual phototransduction	0.597	0.732	APOE
R-HSA-1474244	Extracellular matrix organization	0.6	0.732	ITGAX|CTSL|CTSS
R-HSA-216083	Integrin cell surface interactions	0.602	0.732	ITGAX
R-HSA-416482	G alpha (12/13) signalling events	0.602	0.732	BTK
R-HSA-5619102	SLC transporter disorders	0.602	0.732	SLC7A7
R-HSA-9616222	Transcriptional regulation of granulopoiesis	0.611	0.741	CEBPA
R-HSA-948021	Transport to the Golgi and subsequent modification	0.616	0.741	ST6GAL1|MGAT4A
R-HSA-196854	Metabolism of vitamins and cofactors	0.619	0.741	APOE|SHMT1
R-HSA-5632684	Hedgehog 'on' state	0.62	0.741	ARRB2
R-HSA-6802957	Oncogenic MAPK signaling	0.62	0.741	ARRB2
R-HSA-9013694	Signaling by NOTCH4	0.62	0.741	NOTCH2
R-HSA-9006931	Signaling by Nuclear Receptors	0.626	0.745	APOE|ABCG1|APOC1
R-HSA-9694516	SARS-CoV-2 Infection	0.633	0.75	CTSL|ST6GAL1|MGAT4A
R-HSA-1912408	Pre-NOTCH Transcription and Translation	0.633	0.75	NOTCH2
R-HSA-5628897	TP53 Regulates Metabolic Genes	0.638	0.753	GSR
R-HSA-5668541	TNFR2 non-canonical NF-kB pathway	0.642	0.756	TNFSF8
R-HSA-5173105	O-linked glycosylation	0.646	0.758	ST6GAL1
R-HSA-4086400	PCP/CE pathway	0.65	0.761	ARRB2
R-HSA-8876198	RAB GEFs exchange GTP for GDP on RABs	0.655	0.764	DENND2D
R-HSA-1483257	Phospholipid metabolism	0.666	0.773	PLEKHA2|TNFAIP8L3
R-HSA-9679506	SARS-CoV Infections	0.67	0.773	CTSL|BTK|ST6GAL1|MGAT4A
R-HSA-381119	Unfolded Protein Response (UPR)	0.671	0.773	DCSTAMP
R-HSA-9759194	Nuclear events mediated by NFE2L2	0.674	0.773	GSR
R-HSA-382556	ABC-family proteins mediated transport	0.678	0.773	ABCG1
R-HSA-9679191	Potential therapeutics for SARS	0.678	0.773	BTK
R-HSA-9709957	Sensory Perception	0.68	0.773	APOE|MPP1
R-HSA-168142	Toll Like Receptor 10 (TLR10) Cascade	0.682	0.773	TLR5
R-HSA-168176	Toll Like Receptor 5 (TLR5) Cascade	0.682	0.773	TLR5
R-HSA-975871	MyD88 cascade initiated on plasma membrane	0.682	0.773	TLR5
R-HSA-5607764	CLEC7A (Dectin-1) signaling	0.69	0.779	CLEC7A
R-HSA-5357801	Programmed Cell Death	0.693	0.781	IL18|BMF
R-HSA-1912422	Pre-NOTCH Expression and Processing	0.697	0.783	NOTCH2
R-HSA-9711123	Cellular response to chemical stress	0.701	0.785	NCF2|GSR
R-HSA-1989781	PPARA activates gene expression	0.714	0.798	PPARG
R-HSA-400206	Regulation of lipid metabolism by PPARalpha	0.721	0.801	PPARG
R-HSA-983705	Signaling by the B Cell Receptor (BCR)	0.721	0.801	BTK
R-HSA-8878166	Transcriptional regulation by RUNX2	0.728	0.806	LGALS3
R-HSA-8878171	Transcriptional regulation by RUNX1	0.73	0.806	CTSL|LGALS3
R-HSA-373760	L1CAM interactions	0.731	0.806	NRP2
R-HSA-2408522	Selenoamino acid metabolism	0.743	0.815	GSR
R-HSA-157118	Signaling by NOTCH	0.744	0.815	ARRB2|NOTCH2
R-HSA-114608	Platelet degranulation	0.749	0.819	PSAP
R-HSA-196849	Metabolism of water-soluble vitamins and cofactors	0.752	0.82	SHMT1
R-HSA-76005	Response to elevated platelet cytosolic Ca2+	0.764	0.828	PSAP
R-HSA-9755511	KEAP1-NFE2L2 pathway	0.764	0.828	GSR
R-HSA-5621481	C-type lectin receptors (CLRs)	0.767	0.829	CLEC7A
R-HSA-9007101	Rab regulation of trafficking	0.769	0.83	DENND2D
R-HSA-162909	Host Interactions of HIV factors	0.775	0.832	DOCK2
R-HSA-76002	Platelet activation, signaling and aggregation	0.775	0.832	PSAP|ARRB2
R-HSA-2454202	Fc epsilon receptor (FCERI) signaling	0.785	0.84	BTK
R-HSA-1500931	Cell-Cell communication	0.793	0.846	TYROBP
R-HSA-6807070	PTEN Regulation	0.8	0.851	PPARG
R-HSA-983231	Factors involved in megakaryocyte development and platelet production	0.805	0.854	DOCK2
R-HSA-3858494	Beta-catenin independent WNT signaling	0.809	0.857	ARRB2
R-HSA-446652	Interleukin-1 family signaling	0.812	0.857	IL18
R-HSA-5358351	Signaling by Hedgehog	0.816	0.859	ARRB2
R-HSA-5619115	Disorders of transmembrane transporters	0.829	0.87	SLC7A7
R-HSA-109581	Apoptosis	0.872	0.913	BMF
R-HSA-3108232	SUMO E3 ligases SUMOylate target proteins	0.878	0.914	PPARG
R-HSA-416476	G alpha (q) signalling events	0.878	0.914	BTK
R-HSA-112314	Neurotransmitter receptors and postsynaptic signal transmission	0.885	0.918	CHRNA1
R-HSA-2990846	SUMOylation	0.886	0.918	PPARG
R-HSA-5689880	Ub-specific processing proteases	0.891	0.921	ARRB2
R-HSA-71291	Metabolism of amino acids and derivatives	0.915	0.944	GSR|SHMT1
R-HSA-162906	HIV Infection	0.93	0.957	DOCK2
R-HSA-112315	Transmission across Chemical Synapses	0.945	0.97	CHRNA1
R-HSA-1257604	PIP3 activates AKT signaling	0.949	0.97	PPARG
R-HSA-5673001	RAF/MAP kinase cascade	0.954	0.97	ARRB2
R-HSA-5688426	Deubiquitination	0.956	0.97	ARRB2
R-HSA-5663202	Diseases of signal transduction by growth factor receptors and second messengers	0.957	0.97	ARRB2|STAT5A
R-HSA-5684996	MAPK1/MAPK3 signaling	0.958	0.97	ARRB2
R-HSA-9006925	Intracellular signaling by second messengers	0.969	0.979	PPARG
R-HSA-5683057	MAPK family signaling cascades	0.972	0.98	ARRB2
R-HSA-195721	Signaling by WNT	0.975	0.98	ARRB2
R-HSA-3700989	Transcriptional Regulation by TP53	0.985	0.988	GSR
R-HSA-112316	Neuronal System	0.989	0.989	CHRNA1

## Sheet: (I) DO
ID	Label	P-value	P-value (Adjusted)	Symbols
DOID:7148	rheumatoid arthritis	2.13e-09	1.61e-06	CCRL2|CXCL16|CLEC7A|NRP2|HLA-DQB1|APOE|NCF2|CCL18|PPARG|IL18|TYROBP|HLA-DRB1|HLA-DMA|PLA2G7|CTSS|PLAU|HLA-DQA1|PTGS1|HAVCR2|TNFSF8|FCGR2B|HEXB|DNASE2|HLA-DMB|MSR1
DOID:9455	lipid storage disease	3.89e-09	1.61e-06	CHIT1|PSAP|DNAJC5B|APLN|APOE|CCL18|PPARG|IL18|APOC1|TM6SF1|ASAH1|GRN|PLA2G7|GSR|PLAU|GLB1|HEXB|LGALS3
DOID:3213	demyelinating disease	1.75e-08	4.12e-06	CHIT1|HLA-DQB1|APOE|IRF8|IL18|HLA-DPB1|ENTPD1|HLA-DRB1|GRN|PLA2G7|CTSS|SELPLG|HLA-DQA1|AXL|FCGR2B|AQP1
DOID:1398	parasitic infectious disease	1.99e-08	4.12e-06	CHIT1|HLA-DPA1|HLA-DQB1|APOE|CCL18|FCGR2C|GYPC|IL18|TLR6|HLA-DRB1|GSR|SOAT1|HLA-DQA1|FCGR2B
DOID:3211	lysosomal storage disease	3.33e-08	5.51e-06	CHIT1|PSAP|DNAJC5B|APLN|APOE|CCL18|PPARG|IL18|APOC1|TM6SF1|ASAH1|GRN|PLA2G7|GSR|PLAU|GLB1|HEXB|LGALS3
DOID:2377	multiple sclerosis	5.38e-08	6.77e-06	CHIT1|HLA-DQB1|APOE|IRF8|IL18|HLA-DPB1|ENTPD1|HLA-DRB1|GRN|PLA2G7|CTSS|SELPLG|HLA-DQA1|AXL|FCGR2B
DOID:0080809	chronic asthma	5.73e-08	6.77e-06	HLA-DPA1|HLA-DQB1|HLA-DOA|CCL18|IL13RA1|HLA-DPB1|HLA-DRB1|SELPLG|HLA-DQA1
DOID:0050338	primary bacterial infectious disease	2.27e-07	2.29e-05	CHIT1|ITGAX|HLA-DQB1|APOE|PPARG|IL18|LTA4H|TREM2|TLR6|HLA-DPB1|HLA-DRB1|HLA-DQA1|PTGS1|HAVCR2|TLR5
DOID:2789	parasitic protozoa infectious disease	2.49e-07	2.29e-05	CHIT1|HLA-DQB1|APOE|CCL18|FCGR2C|GYPC|IL18|HLA-DRB1|GSR|SOAT1|HLA-DQA1|FCGR2B
DOID:1927	sphingolipidosis	6.17e-07	4.41e-05	CHIT1|PSAP|APOE|CCL18|ASAH1|GLB1|HEXB
DOID:104	bacterial infectious disease	6.22e-07	4.41e-05	CHIT1|CXCL16|ITGAX|HLA-DQB1|APOE|PPARG|IL18|LTA4H|TREM2|TLR6|HLA-DPB1|HLA-DRB1|HLA-DQA1|PTGS1|HAVCR2|TLR5
DOID:12365	malaria	6.88e-07	4.41e-05	CHIT1|HLA-DQB1|APOE|CCL18|FCGR2C|GYPC|IL18|HLA-DRB1|GSR|FCGR2B
DOID:2841	asthma	6.94e-07	4.41e-05	HLA-DPA1|HLA-DQB1|HLA-DOA|CCL18|IL18|IL13RA1|LTA4H|TLR6|HLA-DPB1|HLA-DRB1|PLA2G7|SELPLG|PLAU|HLA-DQA1|LGALS3
DOID:1176	bronchial disease	9.35e-07	5.52e-05	HLA-DPA1|HLA-DQB1|HLA-DOA|CCL18|IL18|IL13RA1|LTA4H|TLR6|HLA-DPB1|HLA-DRB1|PLA2G7|SELPLG|PLAU|HLA-DQA1|LGALS3
DOID:0050168	autoimmune polyendocrine syndrome type 2	2.05e-06	0.000113	HLA-DQB1|HLA-DRB1|HLA-DQA1
DOID:9360	intrinsic asthma	2.37e-06	0.000123	HLA-DQB1|HLA-DOA|HLA-DPB1|HLA-DRB1|HLA-DQA1
DOID:8986	narcolepsy	3.07e-06	0.000149	HLA-DQB1|HLA-DPB1|HLA-DRB1|HLA-DQA1
DOID:2043	hepatitis B	3.49e-06	0.00016	HLA-DPA1|HLA-DQB1|APOE|PPARG|IL18|HLA-DPB1|HLA-DRB1|CD68|PLAU|HLA-DQA1|HAVCR2|AQP1
DOID:11335	sarcoidosis	4.07e-06	0.000177	CHIT1|ANXA11|HLA-DQB1|CCL18|PPARG|IL18|HLA-DRB1|HLA-DQA1|HAVCR2
DOID:399	tuberculosis	5.14e-06	0.000212	CHIT1|ITGAX|HLA-DQB1|APOE|PPARG|IL18|LTA4H|TLR6|HLA-DPB1|HLA-DRB1|HAVCR2
DOID:0060056	hypersensitivity reaction disease	5.43e-06	0.000214	CHIT1|ANXA11|HLA-DQB1|CCL18|PPARG|IL18|BTK|HLA-DRB1|HLA-DQA1|HAVCR2
DOID:2349	arteriosclerosis	5.78e-06	0.000215	CHIT1|CXCL16|APOBR|APOE|PPARG|IL18|ABCG1|APOC1|CAPG|GRN|PLA2G7|CTSS|PLAU|MSR1|LYZ|TBXAS1
DOID:10952	nephritis	5.98e-06	0.000215	CXCL16|HLA-DQB1|APOE|CCL18|PPARG|IL18|HLA-DRB1|PLA2G7|HLA-DQA1|AXL|PTGS1|FCGR2B|LGALS3|TBXAS1
DOID:850	lung disease	7.7e-06	0.000259	HLA-DQB1|APOE|NCF2|CCL18|PPARG|IL18|IL13RA1|ABCG1|CTSH|TLR6|HLA-DPB1|HLA-DRB1|GSR|CTSS|PLAU|PTGS1|TLR5|AQP1|MSR1
DOID:12859	choreatic disease	8.13e-06	0.000259	HLA-DQB1|HLA-DRB1|HLA-DQA1
DOID:14040	autoimmune polyendocrine syndrome	8.13e-06	0.000259	HLA-DQB1|HLA-DRB1|HLA-DQA1
DOID:1037	lymphoid leukemia	9.23e-06	0.000283	ITGAX|HLA-DQB1|CCL18|IRF8|BTK|P2RY8|STAT5A|HLA-DPB1|HLA-DRB1|PDE3B|CD68|GSR|CEBPA|NOTCH2|HLA-DQA1|TNFSF8|FCGR2B|ST6GAL1
DOID:2916	hypersensitivity reaction type IV disease	9.82e-06	0.00029	CHIT1|ANXA11|HLA-DQB1|CCL18|PPARG|IL18|HLA-DRB1|HLA-DQA1|HAVCR2
DOID:12603	acute leukemia	1.18e-05	0.000329	HLA-DQB1|CCL18|P2RY8|STAT5A|HLA-DPB1|HLA-DRB1|CD68|GSR|CEBPA|HLA-DQA1|TNFSF8|ST6GAL1
DOID:4079	heart valve disease	1.2e-05	0.000329	CXCL16|HLA-DQB1|APLN|APOE|HLA-DRB1|PLAU|HLA-DQA1|LGALS3
DOID:2921	glomerulonephritis	1.3e-05	0.000347	CXCL16|HLA-DQB1|APOE|CCL18|PPARG|IL18|HLA-DRB1|PLA2G7|HLA-DQA1|AXL|FCGR2B|TBXAS1
DOID:1564	fungal infectious disease	1.42e-05	0.000367	CLEC7A|HLA-DQB1|APOE|IL18|TLR6|HLA-DPB1|HLA-DRB1|SELPLG
DOID:5082	liver cirrhosis	1.75e-05	0.000428	HLA-DPA1|HLA-DQB1|APLN|APOE|PPARG|IL18|ENTPD1|HLA-DRB1|PLAU|HLA-DQA1|TLR5|LGALS3|ST6GAL1|AQP1
DOID:0080811	extrinsic asthma	1.84e-05	0.000428	HLA-DPA1|CCL18|IL13RA1|HLA-DPB1|HLA-DRB1|SELPLG
DOID:9415	allergic asthma	1.84e-05	0.000428	HLA-DPA1|CCL18|IL13RA1|HLA-DPB1|HLA-DRB1|SELPLG
DOID:2237	hepatitis	1.86e-05	0.000428	CXCL16|HLA-DPA1|HLA-DQB1|APOE|PPARG|IL18|APOC1|HLA-DPB1|HLA-DRB1|PLAU|HLA-DQA1|PTGS1|HAVCR2|FCGR2B|AQP1|MSR1
DOID:2348	arteriosclerotic cardiovascular disease	2.29e-05	0.000512	CHIT1|CXCL16|APOBR|APOE|PPARG|IL18|ABCG1|APOC1|CAPG|GRN|PLA2G7|CTSS|PLAU|LYZ
DOID:2048	autoimmune hepatitis	2.94e-05	0.000639	HLA-DQB1|HLA-DPB1|HLA-DRB1|HLA-DQA1|FCGR2B
DOID:216	dental caries	3.99e-05	0.000846	HLA-DQB1|IL18|LYZ
DOID:1852	intrahepatic cholestasis	4.12e-05	0.000851	HLA-DQB1|IL18|ENTPD1|HLA-DRB1|HLA-DQA1
DOID:3310	atopic dermatitis	4.31e-05	0.000869	APOE|CCL18|PPARG|IL18|IL13RA1|APOC1|PLAU|CMKLR1|TNFSF8
DOID:9182	pemphigus	5.35e-05	0.00105	HLA-DQB1|HLA-DRB1|PLAU|HLA-DQA1
DOID:12361	Graves' disease	5.86e-05	0.00113	HLA-DQB1|PPARG|IL18|HLA-DPB1|HLA-DRB1|HLA-DQA1|ST6GAL1
DOID:3042	allergic contact dermatitis	6.86e-05	0.00129	APOE|CCL18|PPARG|IL18|IL13RA1|APOC1|PLAU|CMKLR1|TNFSF8
DOID:4450	renal cell carcinoma	7.65e-05	0.00141	CXCL16|HLA-DQB1|APOE|PPARG|IL18|APOC1|HLA-DRB1|GSR|PLAU|NOTCH2|SOAT1|AXL|CDCP1|PTGS1|HAVCR2|AQP1
DOID:2773	contact dermatitis	8.1e-05	0.00146	APOE|CCL18|PPARG|IL18|IL13RA1|APOC1|PLAU|CMKLR1|TNFSF8
DOID:1936	atherosclerosis	9.49e-05	0.00167	CHIT1|CXCL16|APOBR|APOE|PPARG|IL18|ABCG1|APOC1|CAPG|GRN|PLA2G7|CTSS|PLAU
DOID:8924	autoimmune thrombocytopenic purpura	0.000106	0.00179	HLA-DQB1|IL18|HLA-DRB1|FCGR2B
DOID:8925	primary thrombocytopenia	0.000106	0.00179	HLA-DQB1|IL18|HLA-DRB1|FCGR2B
DOID:12297	Vogt-Koyanagi-Harada disease	0.00011	0.00181	HLA-DQB1|HLA-DRB1|HLA-DQA1
DOID:2723	dermatitis	0.000118	0.00191	APOE|CCL18|PPARG|IL18|IL13RA1|APOC1|SELPLG|PLAU|CMKLR1|TNFSF8
DOID:0060050	autoimmune disease of blood	0.000129	0.00202	HLA-DQB1|IL18|HLA-DRB1|FCGR2B
DOID:13564	aspergillosis	0.000129	0.00202	CLEC7A|HLA-DQB1|TLR6|HLA-DRB1
DOID:535	sleep disorder	0.000145	0.00219	HLA-DQB1|IL18|HLA-DPB1|HLA-DRB1|PLA2G7|HLA-DQA1
DOID:883	parasitic helminthiasis infectious disease	0.000145	0.00219	HLA-DPA1|HLA-DQB1|TLR6|HLA-DRB1|HLA-DQA1
DOID:0050784	primary progressive multiple sclerosis	0.000163	0.00225	HLA-DQB1|HLA-DRB1|GRN
DOID:1586	rheumatic fever	0.000163	0.00225	HLA-DQB1|HLA-DRB1|HLA-DQA1
DOID:2988	antiphospholipid syndrome	0.000163	0.00225	HLA-DQB1|HLA-DRB1|HLA-DQA1
DOID:0060532	latex allergy	0.000163	0.00225	HLA-DQB1|HLA-DRB1
DOID:11336	rhinoscleroma	0.000163	0.00225	HLA-DQB1|HLA-DQA1
DOID:0060005	autoimmune disease of endocrine system	0.000168	0.00227	HLA-DQB1|PPARG|IL18|HLA-DPB1|HLA-DRB1|HLA-DQA1|ST6GAL1
DOID:3070	high grade glioma	0.000189	0.00249	NRP2|APLN|GPNMB|IL13RA1|STAT5A|CTSH|PLAU|NOTCH2|AXL|PTGS1|LGALS3|ST6GAL1|AQP1
DOID:9452	fatty liver disease	0.00019	0.00249	APLN|APOE|PPARG|IL18|APOC1|TM6SF1|PLA2G7|GSR|PLAU|LGALS3
DOID:13141	uveitis	0.000205	0.00261	HLA-DQB1|CCL18|IL18|HLA-DRB1|HLA-DQA1|AQP1
DOID:4451	renal carcinoma	0.000206	0.00261	CXCL16|HLA-DQB1|APOE|PPARG|IL18|APOC1|HLA-DRB1|GSR|PLAU|NOTCH2|SOAT1|AXL|CDCP1|PTGS1|HAVCR2|AQP1
DOID:0050827	rheumatic heart disease	0.000231	0.0028	HLA-DQB1|HLA-DRB1|HLA-DQA1
DOID:1080	filariasis	0.000231	0.0028	HLA-DPA1|TLR6|HLA-DQA1
DOID:14504	Niemann-Pick disease	0.000231	0.0028	CHIT1|APOE|CCL18
DOID:2316	brain ischemia	0.000311	0.00371	CTSL|APOE|PPARG|IL18|ENTPD1|GSR|CEBPA|PLAU|SLC29A1|PTGS1|HAVCR2|LGALS3
DOID:0080822	aspirin-induced respiratory disease	0.000314	0.00371	HLA-DQB1|HLA-DRB1|HLA-DQA1
DOID:10591	pre-eclampsia	0.00032	0.00372	HLA-DQB1|APLN|APOE|PPARG|IL18|CD74|ENTPD1|PLAU|NOTCH2|SLC29A1|PTGS1
DOID:3480	uveal disease	0.000353	0.004	HLA-DQB1|CCL18|IL18|HLA-DRB1|HLA-DQA1|AQP1
DOID:750	peptic ulcer disease	0.000353	0.004	HLA-DQB1|PPARG|HLA-DRB1|GSR|PLAU|PTGS1
DOID:1019	osteomyelitis	0.000415	0.00451	HLA-DQB1|HLA-DRB1|GSR
DOID:582	hemoglobinuria	0.000415	0.00451	HLA-DQB1|PLAU|HLA-DQA1
DOID:9849	Meniere's disease	0.000415	0.00451	HLA-DRB1|FCGR2B|AQP1
DOID:9952	acute lymphoblastic leukemia	0.000456	0.0049	HLA-DQB1|CCL18|STAT5A|HLA-DPB1|CD68|GSR|CEBPA|HLA-DQA1
DOID:0060039	autoimmune disease of skin and connective tissue	0.000474	0.00495	HLA-DQB1|HLA-DRB1|PLAU|HLA-DQA1
DOID:0050639	primary cutaneous amyloidosis	0.000485	0.00495	APOE|GPNMB
DOID:11678	onchocerciasis	0.000485	0.00495	HLA-DPA1|HLA-DQA1
DOID:1340	pure red-cell aplasia	0.000485	0.00495	HLA-DQB1|HLA-DRB1
DOID:9744	type 1 diabetes mellitus	0.000525	0.00526	HLA-DPA1|HLA-DQB1|APOE|IL18|HLA-DPB1|HLA-DRB1|HLA-DQA1|LGALS3
DOID:9847	peripheral vertigo	0.000534	0.00526	HLA-DRB1|FCGR2B|AQP1
DOID:9848	endolymphatic hydrops	0.000534	0.00526	HLA-DRB1|FCGR2B|AQP1
DOID:0080599	Coronavirus infectious disease	0.000626	0.00609	CXCL16|IL18|BTK|HLA-DRB1|CD68|LGALS3|MSR1
DOID:0050136	systemic mycosis	0.00066	0.00628	CLEC7A|HLA-DQB1|IL18|TLR6|HLA-DRB1
DOID:3407	carotid artery disease	0.00066	0.00628	PPARG|CD74|PLA2G7|CTSS|SELPLG
DOID:3426	vestibular disease	0.000674	0.00633	HLA-DRB1|FCGR2B|AQP1
DOID:50	thyroid gland disease	0.000743	0.0069	PHKA1|CTSL|HLA-DQB1|APOE|IL18|ENTPD1|HLA-DRB1|GSR|LGALS3
DOID:1247	blood coagulation disease	0.000771	0.00708	HLA-DQB1|FCGR2C|IL18|HLA-DRB1|PLAU|NOTCH2|HLA-DQA1|FCGR2B|TBXAS1
DOID:9446	cholangitis	0.000882	0.00802	CXCL16|HLA-DQB1|PPARG|HLA-DRB1
DOID:4138	bile duct disease	0.000924	0.00821	CXCL16|HLA-DQB1|APOE|PPARG|IL18|ENTPD1|HLA-DRB1|HLA-DQA1
DOID:0080819	environmental induced asthma	0.000961	0.00821	HLA-DOA|HLA-DPB1
DOID:0080820	occupational asthma	0.000961	0.00821	HLA-DOA|HLA-DPB1
DOID:11656	cicatricial pemphigoid	0.000961	0.00821	HLA-DQB1|HLA-DRB1
DOID:13258	typhoid fever	0.000961	0.00821	HLA-DQB1|HLA-DRB1
DOID:9741	biliary tract disease	0.000963	0.00821	CXCL16|HLA-DQB1|APOE|PPARG|IL18|ENTPD1|HLA-DRB1|HLA-DQA1
DOID:11714	gestational diabetes	0.000985	0.00831	HLA-DQB1|APLN|PPARG|CEBPA|SLC29A1
DOID:9074	systemic lupus erythematosus	0.00104	0.00872	HLA-DQB1|APOE|PPARG|FCGR2C|IL18|HLA-DRB1|FCGR2B|TLR5
DOID:1024	leprosy	0.0011	0.00893	HLA-DQB1|LTA4H|HLA-DRB1|HLA-DQA1
DOID:417	autoimmune disease	0.00111	0.00893	CHIT1|HLA-DQB1|APOE|PPARG|FCGR2C|IL18|HLA-DPB1|HLA-DRB1|GSR|PLAU|HLA-DQA1|FCGR2B|DNASE2|TLR5|ST6GAL1
DOID:0060031	autoimmune disease of gastrointestinal tract	0.00113	0.00893	HLA-DQB1|HLA-DPB1|HLA-DRB1|GSR|HLA-DQA1|FCGR2B
DOID:299	adenocarcinoma	0.00113	0.00893	LTA4H|ASAH1|PLAU|NOTCH2|SHMT1|LGALS3|AQP1
DOID:3326	purpura	0.00114	0.00893	FCGR2C|IL18|HLA-DRB1|NOTCH2|FCGR2B
DOID:7147	ankylosing spondylitis	0.00114	0.00893	HLA-DQB1|IL18|HLA-DRB1|HLA-DQA1|TLR5
DOID:7693	abdominal aortic aneurysm	0.00114	0.00893	APOE|PPARG|HLA-DRB1|PLA2G7|HLA-DQA1
DOID:8857	lupus erythematosus	0.00118	0.0091	HLA-DQB1|APOE|PPARG|FCGR2C|IL18|HLA-DRB1|FCGR2B|TLR5
DOID:552	pneumonia	0.0013	0.00995	APOE|CCL18|IL18|IL13RA1|TLR6|PLAU|TLR5
DOID:10976	membranous glomerulonephritis	0.00135	0.0102	CXCL16|APOE|HLA-DQA1|TBXAS1
DOID:576	proteinuria	0.00155	0.0114	CTSL|HLA-DQB1|APOE|NCF2|IL18|HLA-DRB1|PLA2G7|PLAU|HLA-DQA1
DOID:0050748	marginal zone B-cell lymphoma	0.00159	0.0114	HLA-DQB1|HLA-DQA1
DOID:0110429	dilated cardiomyopathy 1H	0.00159	0.0114	HLA-DQB1|HLA-DQA1
DOID:13166	allergic bronchopulmonary aspergillosis	0.00159	0.0114	HLA-DQB1|HLA-DRB1
DOID:639	acute disseminated encephalomyelitis	0.00159	0.0114	HLA-DQB1|HLA-DRB1
DOID:2213	hemorrhagic disease	0.00162	0.0114	FCGR2C|IL18|HLA-DRB1|NOTCH2|FCGR2B
DOID:2957	pulmonary tuberculosis	0.00162	0.0114	HLA-DQB1|IL18|HLA-DPB1|HLA-DRB1|HAVCR2
DOID:8893	psoriasis	0.00162	0.0114	HLA-DQB1|APOE|IL18|IL13RA1|HLA-DQA1
DOID:3393	coronary artery disease	0.00163	0.0114	CXCL16|CTSL|APLN|APOE|PPARG|IL18|APOC1|PLA2G7|GSR|SELPLG|PLAU|PTGS1|DAB2|TBXAS1
DOID:1307	dementia	0.00178	0.0124	APOE|PPARG|TYROBP|TREM2|GRN|PLA2G7|GSR|AQP1
DOID:16	integumentary system disease	0.00189	0.013	HLA-DQB1|APOE|FAR2|CCL18|PPARG|IL18|IL13RA1|APOC1|HLA-DRB1|SELPLG|PLAU|HLA-DQA1|CMKLR1|TNFSF8
DOID:676	juvenile rheumatoid arthritis	0.00199	0.0136	HLA-DQB1|HLA-DRB1|HLA-DQA1
DOID:37	skin disease	0.00212	0.0144	HLA-DQB1|APOE|CCL18|PPARG|IL18|IL13RA1|APOC1|HLA-DRB1|SELPLG|PLAU|HLA-DQA1|CMKLR1|TNFSF8
DOID:0080322	polycystic kidney disease	0.00224	0.015	PKD2L1|PPARG|CTSH|PTGS1|AQP1
DOID:4989	pancreatitis	0.00226	0.0151	CTSL|HLA-DQB1|PPARG|IL18|HLA-DRB1|ST8SIA4|TBXAS1
DOID:526	human immunodeficiency virus infectious disease	0.00236	0.0152	HLA-DQB1|CCL18|IL18|HLA-DRB1|CD68|HLA-DQA1|GLB1|HEXB
DOID:1495	cystic echinococcosis	0.00236	0.0152	HLA-DQB1|HLA-DRB1
DOID:2368	gangliosidosis	0.00236	0.0152	GLB1|HEXB
DOID:401	multidrug-resistant tuberculosis	0.00236	0.0152	HLA-DQB1|HLA-DRB1
DOID:5052	melioidosis	0.00236	0.0152	IL18|TLR5
DOID:13406	pulmonary sarcoidosis	0.00254	0.0162	HLA-DQB1|CCL18|IL18|HLA-DRB1
DOID:7188	autoimmune thyroiditis	0.00265	0.0167	HLA-DQB1|HLA-DRB1|HLA-DQA1
DOID:326	ischemia	0.00284	0.0177	CTSL|APOE|PPARG|IL18|ENTPD1|GSR|CEBPA|PLAU|AXL|SLC29A1|PTGS1|HAVCR2|LGALS3
DOID:26	pancreas disease	0.00285	0.0177	CTSL|HLA-DQB1|PPARG|IL18|HLA-DRB1|ST8SIA4|TBXAS1
DOID:14067	Plasmodium falciparum malaria	0.00301	0.0186	HLA-DQB1|IL18|HLA-DRB1
DOID:0060284	paroxysmal nocturnal hemoglobinuria	0.00328	0.02	HLA-DQB1|HLA-DQA1
DOID:12148	alveolar echinococcosis	0.00328	0.02	HLA-DQB1|HLA-DRB1
DOID:13544	low tension glaucoma	0.00341	0.0202	HLA-DQB1|APOE|HLA-DRB1
DOID:1969	cerebral palsy	0.00341	0.0202	APOE|IL18|GSR
DOID:214	teeth hard tissue disease	0.00341	0.0202	HLA-DQB1|IL18|LYZ
DOID:5295	intestinal disease	0.00342	0.0202	CXCL16|CLEC7A|HLA-DPA1|HLA-DQB1|APLN|PPARG|IL18|HLA-DRB1|CD68|PLAU|PTGS1
DOID:2473	opportunistic mycosis	0.00348	0.0204	CLEC7A|HLA-DQB1|TLR6|HLA-DRB1
DOID:2975	cystic kidney disease	0.00354	0.0205	PKD2L1|PPARG|CTSH|PTGS1|AQP1
DOID:8778	Crohn's disease	0.00354	0.0205	CXCL16|HLA-DPA1|HLA-DQB1|APLN|IL18
DOID:1205	allergic disease	0.00367	0.0211	HLA-DQB1|IL18|STAT5A|HLA-DRB1|HLA-DQA1|TBXAS1
DOID:11949	Creutzfeldt-Jakob disease	0.00384	0.0216	HLA-DQB1|PTGS1|AQP1
DOID:12140	Chagas disease	0.00384	0.0216	CCL18|HLA-DRB1|SOAT1
DOID:4724	brain edema	0.00384	0.0216	IL18|PLAU|AQP1
DOID:6000	congestive heart failure	0.00395	0.0221	CXCL16|APLN|APOE|PPARG|IL18|PLA2G7|CEBPA|UNC93B1|JPH2|LGALS3
DOID:12894	Sjogren's syndrome	0.00415	0.023	HLA-DQB1|APOE|IL18|HLA-DRB1|HLA-DQA1
DOID:3068	glioblastoma	0.00451	0.0249	STAT5A|CTSH|PLAU|PTGS1|LGALS3|AQP1
DOID:13241	Behcet's disease	0.00483	0.0265	HLA-DQB1|IL18|HLA-DRB1|HLA-DMA|HLA-DMB
DOID:8692	myeloid leukemia	0.00494	0.0269	NRP2|HLA-DQB1|IRF8|IL18|STAT5A|GSR|CEBPA|HLA-DQA1|LYZ
DOID:612	primary immunodeficiency disease	0.00525	0.0282	HLA-DQB1|APOE|NCF2|DOCK2|IRF8|BTK|HLA-DRB1|NCKAP1L|PLAU|TLR5
DOID:12241	beta thalassemia	0.00532	0.0282	HLA-DQB1|APOE|GSR
DOID:1712	aortic valve stenosis	0.00532	0.0282	APLN|APOE|LGALS3
DOID:8677	perinatal necrotizing enterocolitis	0.00532	0.0282	IL18|TLR6|TLR5
DOID:783	end stage renal disease	0.0055	0.029	APOE|PPARG|PLA2G7|GSR|PLAU|FCGR2B
DOID:8929	atrophic gastritis	0.00553	0.029	HLA-DQB1|HLA-DRB1
DOID:1883	hepatitis C	0.00561	0.0292	HLA-DQB1|APOE|PPARG|IL18|APOC1|HLA-DRB1|HLA-DQA1|MSR1
DOID:2945	severe acute respiratory syndrome	0.006	0.031	IL18|HLA-DRB1|CD68|MSR1
DOID:3627	aortic aneurysm	0.00614	0.0315	APOE|PPARG|HLA-DRB1|PLA2G7|HLA-DQA1
DOID:784	chronic kidney disease	0.00629	0.0321	APOE|PPARG|IL18|PLA2G7|GSR|PLAU|FCGR2B
DOID:12030	panuveitis	0.00647	0.0326	HLA-DQB1|CCL18|HLA-DRB1
DOID:2797	idiopathic interstitial pneumonia	0.00647	0.0326	CCL18|IL18|PLAU
DOID:13580	cholestasis	0.00663	0.0332	HLA-DQB1|APOE|IL18|ENTPD1|HLA-DRB1|HLA-DQA1
DOID:633	myositis	0.00672	0.0334	HLA-DQB1|APOE|IL18|HLA-DRB1|HLA-DQA1
DOID:0060004	autoimmune disease of central nervous system	0.00686	0.0334	HLA-DQB1|HLA-DRB1
DOID:12662	paracoccidioidomycosis	0.00686	0.0334	IL18|HLA-DRB1
DOID:1496	echinococcosis	0.00686	0.0334	HLA-DQB1|HLA-DRB1
DOID:8869	neuromyelitis optica	0.00686	0.0334	HLA-DQB1|HLA-DRB1
DOID:2952	inner ear disease	0.00703	0.0338	HLA-DQB1|APOE|HLA-DRB1|FCGR2B|AQP1
DOID:520	aortic disease	0.00703	0.0338	APOE|PPARG|HLA-DRB1|PLA2G7|HLA-DQA1
DOID:811	lipodystrophy	0.0071	0.034	PPARG|IL18|SLC29A1
DOID:0080600	COVID-19	0.00719	0.0342	CXCL16|IL18|BTK|LGALS3
DOID:3388	periodontal disease	0.00738	0.0349	HLA-DQB1|PPARG|IL18|PLAU|FCGR2B|LYZ
DOID:10113	trypanosomiasis	0.00776	0.0357	CCL18|HLA-DRB1|SOAT1
DOID:1557	hypersensitivity reaction type III disease	0.00776	0.0357	BTK|HLA-DRB1|HLA-DQA1
DOID:1967	leiomyosarcoma	0.00776	0.0357	GRN|CD68|LGALS3
DOID:4230	smooth muscle cancer	0.00776	0.0357	GRN|CD68|LGALS3
DOID:9120	amyloidosis	0.00776	0.0357	APOE|GPNMB|LYZ
DOID:8947	diabetic retinopathy	0.00792	0.0362	HLA-DQB1|APLN|APOE|PPARG|IL18|HLA-DRB1
DOID:438	autoimmune disease of the nervous system	0.00807	0.0365	HLA-DQB1|APOE|HLA-DRB1|HLA-DQA1
DOID:9588	encephalitis	0.00807	0.0365	APOE|GRN|NOTCH2|UNC93B1
DOID:10772	thrombotic thrombocytopenic purpura	0.00831	0.037	HLA-DQB1|HLA-DRB1
DOID:13774	Addison's disease	0.00831	0.037	HLA-DQB1|HLA-DRB1
DOID:9164	achalasia	0.00831	0.037	HLA-DQB1|HLA-DQA1
DOID:2452	thrombophilia	0.00846	0.0374	HLA-DQB1|HLA-DRB1|HLA-DQA1
DOID:1485	cystic fibrosis	0.00877	0.0385	IL18|ENTPD1|PLAU|PTGS1|HAVCR2|TLR5
DOID:2742	auditory system disease	0.00881	0.0385	CTSL|HLA-DQB1|APOE|HLA-DRB1|DMXL2|OTOA|FCGR2B|AQP1
DOID:224	transient cerebral ischemia	0.00953	0.0415	APOE|PPARG|ENTPD1|GSR|CEBPA|PLAU|HAVCR2
DOID:1168	familial hyperlipidemia	0.00984	0.042	APOE|PPARG|APOC1|CEBPA|PTGS1
DOID:0050292	primary systemic mycosis	0.00989	0.042	IL18|HLA-DRB1
DOID:1210	optic neuritis	0.00989	0.042	HLA-DQB1|HLA-DRB1
DOID:3382	liposarcoma	0.00989	0.042	PPARG|CPM
DOID:649	prion disease	0.00997	0.042	HLA-DQB1|PTGS1|AQP1
DOID:986	alopecia areata	0.00997	0.042	HLA-DQB1|IL18|HLA-DQA1
DOID:2462	retinal vascular disease	0.01	0.042	HLA-DQB1|APLN|APOE|PPARG|IL18|HLA-DRB1
DOID:2394	ovarian cancer	0.0102	0.0425	HLA-DQB1|CCL18|PPARG|IL18|CAPG|HLA-DRB1|GRN|PLAU|SHMT1|HLA-DQA1|PTGS1
DOID:289	endometriosis	0.0102	0.0426	IL18|HLA-DRB1|CD68|PLAU|AXL
DOID:28	endocrine system disease	0.0104	0.0431	PHKA1|CTSL|HLA-DQB1|APOE|PPARG|IL18|BTK|ENTPD1|HLA-DRB1|ST8SIA4|GSR|LGALS3|TBXAS1
DOID:3910	lung adenocarcinoma	0.0105	0.0431	APOE|BTK|HLA-DQA1|AXL|CDCP1|PTGS1|LGALS3|MSR1
DOID:2151	malignant ovarian surface epithelial-stromal neoplasm	0.011	0.0447	HLA-DQB1|CCL18|PPARG|IL18|CAPG|HLA-DRB1|GRN|PLAU|HLA-DQA1
DOID:4001	ovarian carcinoma	0.011	0.0447	HLA-DQB1|CCL18|PPARG|IL18|CAPG|HLA-DRB1|GRN|PLAU|HLA-DQA1
DOID:1067	open-angle glaucoma	0.0111	0.045	HLA-DQB1|APOE|HLA-DRB1|AQP1
DOID:9352	type 2 diabetes mellitus	0.0115	0.0461	CTSL|APLN|APOE|PPARG|IRF8|IL18|ARRB2|APOC1|PLA2G7|HLA-DQA1|AXL|LGALS3
DOID:10493	adrenal cortical hypofunction	0.0116	0.0461	HLA-DQB1|HLA-DRB1
DOID:12120	pulmonary alveolar proteinosis	0.0116	0.0461	ABCG1|CTSH
DOID:12556	acute kidney tubular necrosis	0.0116	0.0461	GSR|AXL
DOID:8552	chronic myeloid leukemia	0.0117	0.0462	HLA-DQB1|IRF8|STAT5A|HLA-DQA1
DOID:6713	cerebrovascular disease	0.0122	0.0481	APOE|PPARG|IL18|CD74|PLA2G7|CTSS|SELPLG|HLA-DQA1|TBXAS1
DOID:1575	rheumatic disease	0.0128	0.0498	CXCL16|CCL18|IL13RA1|HLA-DPB1|HLA-DRB1|PLAU|HLA-DQA1
DOID:418	systemic scleroderma	0.0128	0.0498	CXCL16|CCL18|IL13RA1|HLA-DPB1|HLA-DRB1|PLAU|HLA-DQA1
DOID:419	scleroderma	0.0128	0.0498	CXCL16|CCL18|IL13RA1|HLA-DPB1|HLA-DRB1|PLAU|HLA-DQA1
DOID:10608	celiac disease	0.0129	0.0498	HLA-DQB1|HLA-DRB1|GSR|HLA-DQA1
DOID:0080841	pemphigoid	0.0134	0.0511	HLA-DQB1|HLA-DRB1
DOID:1245	vulva cancer	0.0134	0.0511	HLA-DQB1|HLA-DRB1
DOID:437	myasthenia gravis	0.0134	0.0511	HLA-DQB1|HLA-DRB1|HLA-DQA1
DOID:3083	chronic obstructive pulmonary disease	0.0138	0.0525	PPARG|IL18|IL13RA1|HLA-DPB1|GSR|CTSS|PLAU|MSR1
DOID:2320	obstructive lung disease	0.0141	0.0534	PPARG|IL18|IL13RA1|HLA-DPB1|GSR|CTSS|PLAU|MSR1
DOID:1679	cystitis	0.0144	0.0535	IL18|GSR|TLR5
DOID:1074	kidney failure	0.0144	0.0535	APOE|PPARG|IL18|PLA2G7|GSR|PLAU|AXL|FCGR2B|LGALS3
DOID:2152	ovary epithelial cancer	0.0144	0.0535	HLA-DQB1|CCL18|PPARG|IL18|CAPG|HLA-DRB1|GRN|PLAU|HLA-DQA1
DOID:3082	interstitial lung disease	0.0153	0.0567	HLA-DQB1|NCF2|CCL18|PPARG|IL18|HLA-DRB1|PLAU
DOID:11166	Human papillomavirus infectious disease	0.0153	0.0567	HLA-DPB1|HLA-DRB1
DOID:3069	malignant astrocytoma	0.0162	0.059	STAT5A|CTSH|PLAU|PTGS1|LGALS3|AQP1
DOID:3770	pulmonary fibrosis	0.0162	0.059	NCF2|CCL18|PPARG|IL18|HLA-DRB1|PLAU
DOID:1555	urticaria	0.0164	0.059	HLA-DQB1|IL18|HLA-DRB1
DOID:7166	thyroiditis	0.0164	0.059	HLA-DQB1|IL18|HLA-DRB1
DOID:9471	meningitis	0.0164	0.059	ARRB2|HLA-DRB1|PLAU
DOID:1459	hypothyroidism	0.0165	0.059	PHKA1|HLA-DQB1|APOE|ENTPD1|HLA-DRB1
DOID:1824	status epilepticus	0.0165	0.059	CCL18|IL18|GRN|PLAU|AQP1
DOID:824	periodontitis	0.017	0.0608	HLA-DQB1|PPARG|IL18|FCGR2B|LYZ
DOID:3262	phagocyte bactericidal dysfunction	0.0174	0.0609	NCF2|TLR5
DOID:3265	chronic granulomatous disease	0.0174	0.0609	NCF2|TLR5
DOID:3302	chordoma	0.0174	0.0609	PLAU|LGALS3
DOID:3303	notochordal cancer	0.0174	0.0609	PLAU|LGALS3
DOID:2583	agammaglobulinemia	0.0175	0.0609	HLA-DQB1|BTK|PLAU
DOID:12217	Lewy body dementia	0.0186	0.0645	APOE|GRN|AQP1
DOID:5844	myocardial infarction	0.0187	0.0647	APLN|APOE|PPARG|IL18|PLA2G7|GSR|PLAU|PTGS1|DAB2|TBXAS1
DOID:403	mouth disease	0.0194	0.0668	HLA-DQB1|PPARG|IL18|SELPLG|PLAU|FCGR2B|LYZ
DOID:0060903	thrombosis	0.0195	0.0668	PLAU|TBXAS1
DOID:9255	frontotemporal dementia	0.0195	0.0668	TREM2|GRN
DOID:7998	hyperthyroidism	0.0197	0.0671	CTSL|HLA-DQB1|GSR
DOID:2825	nose disease	0.0201	0.068	HLA-DQB1|IL18|TLR6|PLAU|HLA-DQA1
DOID:865	vasculitis	0.0207	0.0699	HLA-DQB1|IL18|HLA-DRB1|HLA-DMA|HLA-DMB
DOID:62	aortic valve disease	0.0209	0.0702	APLN|APOE|LGALS3
DOID:0060262	gallbladder disease	0.0218	0.0719	APOE|APOC1
DOID:10211	cholelithiasis	0.0218	0.0719	APOE|APOC1
DOID:13001	carotid stenosis	0.0218	0.0719	CD74|PLA2G7
DOID:14268	sclerosing cholangitis	0.0218	0.0719	HLA-DQB1|HLA-DRB1
DOID:3952	adrenal cortex disease	0.0218	0.0719	HLA-DQB1|HLA-DRB1
DOID:10603	glucose intolerance	0.0221	0.0726	CTSL|PPARG|HLA-DQA1
DOID:10241	thalassemia	0.0234	0.0764	HLA-DQB1|APOE|GSR
DOID:3620	central nervous system cancer	0.0236	0.0767	CTSL|APLN|BTK|PLAU|NOTCH2|AQP1
DOID:2378	relapsing-remitting multiple sclerosis	0.0242	0.077	GRN|CTSS
DOID:0050012	chikungunya	0.0255	0.077	HLA-DQB1
DOID:0060025	immunoglobulin alpha deficiency	0.0255	0.077	HLA-DQB1
DOID:0060672	Grn-related frontotemporal lobar degeneration with Tdp43 inclusions	0.0255	0.077	GRN
DOID:0060680	pigment dispersion syndrome	0.0255	0.077	GPNMB
DOID:0080653	urolithiasis	0.0255	0.077	PLAU
DOID:0110663	congenital myasthenic syndrome 1A	0.0255	0.077	CHRNA1
DOID:0110720	neuronal ceroid lipofuscinosis 4	0.0255	0.077	DNAJC5B
DOID:0111136	congenital generalized lipodystrophy type 2	0.0255	0.077	PPARG
DOID:10587	Krabbe disease	0.0255	0.077	PSAP
DOID:11165	common wart	0.0255	0.077	HLA-DQB1
DOID:11829	degenerative myopia	0.0255	0.077	HLA-DQB1
DOID:13254	diverticulitis of colon	0.0255	0.077	CD68
DOID:1386	abetalipoproteinemia	0.0255	0.077	APOE
DOID:1926	Gaucher's disease	0.0255	0.077	PSAP
DOID:251	alcohol-induced mental disorder	0.0255	0.077	GSR
DOID:636	central pontine myelinolysis	0.0255	0.077	AQP1
DOID:8771	contagious pustular dermatitis	0.0255	0.077	SOAT1
DOID:9245	Alagille syndrome	0.0255	0.077	NOTCH2
DOID:229	female reproductive system disease	0.0255	0.077	PPARG|IL18|APOC1|HLA-DRB1|PLA2G7|CD68|PLAU|AXL|AQP1
DOID:1091	tooth disease	0.026	0.0779	HLA-DQB1|IL18|LYZ
DOID:10923	sickle cell anemia	0.026	0.0779	HLA-DQB1|IL18|HLA-DRB1
DOID:0060061	primary cutaneous T-cell non-Hodgkin lymphoma	0.0266	0.079	HLA-DQB1|IL18
DOID:12842	Guillain-Barre syndrome	0.0266	0.079	APOE|HLA-DRB1
DOID:3087	gingivitis	0.0266	0.079	IL18|LYZ
DOID:0111962	combined immunodeficiency	0.0272	0.0803	DOCK2|IRF8|HLA-DRB1|NCKAP1L
DOID:987	alopecia	0.0274	0.0806	FAR2|PPARG|HLA-DQA1
DOID:0060033	autoimmune disease of peripheral nervous system	0.0292	0.0856	APOE|HLA-DRB1
DOID:1036	chronic leukemia	0.0314	0.0917	HLA-DQB1|STAT5A|HLA-DPB1|HLA-DRB1|HLA-DQA1|DOK1
DOID:0050749	peripheral T-cell lymphoma	0.0319	0.0924	HLA-DQB1|IL18
DOID:12132	granulomatosis with polyangiitis	0.0319	0.0924	CHIT1|IL18
DOID:0060058	lymphoma	0.0329	0.0947	HLA-DQB1|IL18|BTK|CD68|HLA-DQA1
DOID:1686	glaucoma	0.0329	0.0947	HLA-DQB1|APOE|HLA-DRB1|PTGS1|AQP1
DOID:2986	IgA glomerulonephritis	0.0333	0.0954	HLA-DQB1|IL18|PLA2G7
DOID:0060060	non-Hodgkin lymphoma	0.0335	0.0954	HLA-DQB1|IL18|BTK|HLA-DQA1
DOID:3021	acute kidney failure	0.0335	0.0954	PPARG|GSR|AXL|LGALS3
DOID:321	tropical spastic paraparesis	0.0346	0.0979	HLA-DQB1|HLA-DRB1
DOID:2115	B cell deficiency	0.0348	0.0979	HLA-DQB1|BTK|PLAU
DOID:620	blood protein disease	0.0348	0.0979	HLA-DQB1|IL18|HLA-DRB1
DOID:707	B-cell lymphoma	0.0348	0.0979	HLA-DQB1|BTK|HLA-DQA1
DOID:4029	gastritis	0.0364	0.0979	HLA-DQB1|HLA-DRB1|PTGS1
DOID:83	cataract	0.0369	0.0979	DNASE2B|APOE|IL18|GSR
DOID:1407	anterior uveitis	0.0374	0.0979	HLA-DQB1|CCL18
DOID:14503	neuronal ceroid lipofuscinosis	0.0374	0.0979	DNAJC5B|GRN
DOID:1724	duodenal ulcer	0.0374	0.0979	HLA-DQB1|PLAU
DOID:640	encephalomyelitis	0.0374	0.0979	HLA-DQB1|HLA-DRB1
DOID:0050134	cutaneous mycosis	0.038	0.0979	APOE
DOID:0050636	familial visceral amyloidosis	0.038	0.0979	LYZ
DOID:0050909	MALT lymphoma	0.038	0.0979	HLA-DQA1
DOID:0080158	herpes simplex virus keratitis	0.038	0.0979	APOE
DOID:0110859	polycystic kidney disease 2	0.038	0.0979	PKD2L1
DOID:10020	ampulla of Vater cancer	0.038	0.0979	SLC29A1
DOID:10341	chronic meningitis	0.038	0.0979	PLAU
DOID:10361	eosinophilic meningitis	0.038	0.0979	PLAU
DOID:10581	metachromatic leukodystrophy	0.038	0.0979	PSAP
DOID:12804	mucopolysaccharidosis IV	0.038	0.0979	GLB1
DOID:14179	X-linked agammaglobulinemia	0.038	0.0979	BTK
DOID:1556	arthus reaction	0.038	0.0979	BTK
DOID:3145	hyperlipoproteinemia type III	0.038	0.0979	APOE
DOID:322	myelitis	0.038	0.0979	HLA-DPB1
DOID:3965	Merkel cell carcinoma	0.038	0.0979	CD68
DOID:4398	pustulosis of palm and sole	0.038	0.0979	SELPLG
DOID:4932	ampulla of Vater carcinoma	0.038	0.0979	SLC29A1
DOID:5214	demyelinating polyneuropathy	0.038	0.0979	FCGR2B
DOID:8536	herpes zoster	0.038	0.0979	APOE
DOID:8646	substance-induced psychosis	0.038	0.0979	GSR
DOID:9766	xanthogranulomatous cholecystitis	0.038	0.0979	CXCL16
DOID:974	upper respiratory tract disease	0.0384	0.0985	HLA-DQB1|IL18|TLR6|PLAU|HLA-DQA1
DOID:0080208	non-alcoholic fatty liver disease	0.0393	0.1	APOE|IL18|PLA2G7|GSR
DOID:110	lens disease	0.0393	0.1	DNASE2B|APOE|IL18|GSR
DOID:219	colon cancer	0.0393	0.1	CCL18|PPARG|IRF8|STAT5A|HLA-DQA1|CDCP1|LGALS3|ST6GAL1|MSR1
DOID:0050851	glomerulosclerosis	0.0397	0.1	APOE|PPARG|PLA2G7
DOID:365	bladder disease	0.0397	0.1	IL18|GSR|TLR5
DOID:6432	pulmonary hypertension	0.0399	0.101	APLN|APOE|PPARG|IL13RA1|ABCG1|PLA2G7
DOID:10325	silicosis	0.0404	0.101	HLA-DQB1|HLA-DRB1
DOID:4535	hypotrichosis	0.0414	0.104	FAR2|PPARG|HLA-DQA1
DOID:4195	hyperglycemia	0.0423	0.106	CTSL|PPARG|IL18|APOC1|HLA-DQA1
DOID:12236	primary biliary cholangitis	0.043	0.106	HLA-DQB1|ENTPD1|HLA-DRB1|HLA-DQA1
DOID:0050743	mature T-cell and NK-cell lymphoma	0.0434	0.106	HLA-DQB1|IL18
DOID:0080162	lupus nephritis	0.0434	0.106	HLA-DRB1|HLA-DQA1
DOID:13809	familial combined hyperlipidemia	0.0434	0.106	APOE|PPARG
DOID:14221	abdominal obesity-metabolic syndrome 1	0.0434	0.106	APOE|PPARG
DOID:3962	thyroid gland follicular carcinoma	0.0434	0.106	PPARG|PLAU
DOID:3146	lipid metabolism disorder	0.0444	0.109	APOE|PPARG|APOC1|CEBPA|PTGS1
DOID:0050589	inflammatory bowel disease	0.0451	0.11	CXCL16|HLA-DPA1|HLA-DQB1|APLN|IL18|PTGS1
DOID:0050758	metabolic acidosis	0.0465	0.113	FBP1|DAB2
DOID:9538	multiple myeloma	0.0476	0.115	APOE|PPARG|IRF8|CD74|APOC1|PLAU|NOTCH2
DOID:76	stomach disease	0.0487	0.117	HLA-DQB1|HLA-DRB1|PTGS1
DOID:0050855	renal fibrosis	0.0496	0.117	NCF2|CCL18
DOID:11123	Henoch-Schoenlein purpura	0.0496	0.117	HLA-DRB1|HLA-DQA1
DOID:0070004	myeloid neoplasm	0.0497	0.117	APOE|PPARG|IRF8|CD74|APOC1|GSR|PLAU|NOTCH2
DOID:0050594	glycogen storage disease IX	0.0503	0.117	PHKA1
DOID:0060870	isolated growth hormone deficiency	0.0503	0.117	BTK
DOID:0070227	intrahepatic cholestasis of pregnancy	0.0503	0.117	IL18
DOID:0110042	Alzheimer's disease 3	0.0503	0.117	APOE
DOID:0111363	Heinz body anemia	0.0503	0.117	GSR
DOID:10937	impulse control disorder	0.0503	0.117	GRN
DOID:12935	alcoholic cardiomyopathy	0.0503	0.117	PPARG
DOID:13336	congenital toxoplasmosis	0.0503	0.117	HLA-DQA1
DOID:2935	Chediak-Higashi syndrome	0.0503	0.117	WDFY4
DOID:3071	gliosarcoma	0.0503	0.117	PTGS1
DOID:3323	Sandhoff disease	0.0503	0.117	HEXB
DOID:9383	iridocyclitis	0.0503	0.117	HLA-DQB1
DOID:1184	nephrotic syndrome	0.0511	0.118	CTSL|APOE|IL18|PLA2G7
DOID:421	hair disease	0.0525	0.121	FAR2|PPARG|HLA-DQA1
DOID:11713	diabetic angiopathy	0.0529	0.121	HLA-DRB1|GSR
DOID:5603	T-cell acute lymphoblastic leukemia	0.0529	0.121	CD68|CEBPA
DOID:9809	hypersensitivity vasculitis	0.0529	0.121	HLA-DRB1|HLA-DQA1
DOID:3969	thyroid gland papillary carcinoma	0.0555	0.126	PPARG|PLAU|MPP1|LGALS3
DOID:4483	rhinitis	0.057	0.129	HLA-DQB1|IL18|TLR6|HLA-DQA1
DOID:1793	pancreatic cancer	0.058	0.131	CXCL16|NRP2|APOE|PPARG|IL18|APOC1|PLAU|SLC29A1|LGALS3|MGAT4A
DOID:4362	cervical cancer	0.0581	0.131	HLA-DQB1|HLA-DPB1|HLA-DRB1|PTGS1|ST6GAL1
DOID:2163	nasal cavity disease	0.0585	0.132	HLA-DQB1|IL18|TLR6|HLA-DQA1
DOID:1483	gingival disease	0.0595	0.133	IL18|LYZ
DOID:319	spinal cord disease	0.0595	0.133	HLA-DPB1|HLA-DRB1
DOID:3443	mammary Paget's disease	0.0595	0.133	STAT5A|DCSTAMP
DOID:0050185	erythema multiforme	0.0625	0.134	HLA-DQB1
DOID:0050585	congenital generalized lipodystrophy	0.0625	0.134	PPARG
DOID:0050746	mantle cell lymphoma	0.0625	0.134	BTK
DOID:0080108	myoglobinuria	0.0625	0.134	GSR
DOID:0080298	complete generalized lipodystrophy	0.0625	0.134	PPARG
DOID:0080379	nephrotic syndrome type 2	0.0625	0.134	PLA2G7
DOID:0080909	castration-resistant prostate carcinoma	0.0625	0.134	STAT5A
DOID:0110014	age related macular degeneration 1	0.0625	0.134	APOE
DOID:10021	duodenum cancer	0.0625	0.134	SLC29A1
DOID:10230	aortic atherosclerosis	0.0625	0.134	APOE
DOID:10457	Legionnaires' disease	0.0625	0.134	TLR5
DOID:12705	Friedreich ataxia	0.0625	0.134	PPARG
DOID:13088	periventricular leukomalacia	0.0625	0.134	IL18
DOID:3321	GM2 gangliosidosis	0.0625	0.134	HEXB
DOID:4166	syphilis	0.0625	0.134	TREM2
DOID:5621	histiocytic and dendritic cell cancer	0.0625	0.134	HAVCR2
DOID:6364	migraine	0.0627	0.134	APOE|HLA-DRB1|AQP1
DOID:9778	irritable bowel syndrome	0.0627	0.134	CLEC7A|PPARG|HLA-DRB1
DOID:1389	polyneuropathy	0.063	0.134	HLA-DRB1|FCGR2B
DOID:10003	sensorineural hearing loss	0.0648	0.137	HLA-DQB1|APOE|HLA-DRB1
DOID:12306	vitiligo	0.0648	0.137	HLA-DQB1|HLA-DRB1|HLA-DQA1
DOID:4248	coronary stenosis	0.0665	0.14	APLN|APOE
DOID:5041	esophageal cancer	0.0677	0.142	PPARG|IL18|HLA-DRB1|PLAU|SHMT1|PTGS1
DOID:2893	cervix carcinoma	0.0697	0.146	HLA-DQB1|HLA-DRB1|PTGS1|ST6GAL1
DOID:10159	osteonecrosis	0.0701	0.146	ANXA11|PPARG
DOID:12177	common variable immunodeficiency	0.0701	0.146	HLA-DQB1|PLAU
DOID:0050426	Stevens-Johnson syndrome	0.0745	0.153	HLA-DQB1
DOID:0050440	familial partial lipodystrophy	0.0745	0.153	PPARG
DOID:0050836	focal dystonia	0.0745	0.153	HLA-DQB1
DOID:10983	Alport syndrome	0.0745	0.153	HLA-DRB1
DOID:2034	encephalomalacia	0.0745	0.153	IL18
DOID:285	hairy cell leukemia	0.0745	0.153	ITGAX
DOID:4960	bone marrow cancer	0.0749	0.154	APOE|PPARG|IRF8|CD74|APOC1|GSR|PLAU|NOTCH2
DOID:0060611	abdominal obesity-metabolic syndrome	0.0775	0.158	APOE|PPARG
DOID:4780	anti-basement membrane glomerulonephritis	0.0775	0.158	HLA-DPB1|HLA-DRB1
DOID:9808	Goodpasture syndrome	0.0775	0.158	HLA-DPB1|HLA-DRB1
DOID:0080524	thyroid gland adenocarcinoma	0.0783	0.159	PPARG|PLAU|MPP1|LGALS3
DOID:0080525	differentiated thyroid gland carcinoma	0.0783	0.159	PPARG|PLAU|MPP1|LGALS3
DOID:11162	respiratory failure	0.0807	0.163	IL18|PLAU|AQP1
DOID:6050	esophageal disease	0.0831	0.168	HLA-DQB1|HLA-DQA1|MSR1
DOID:1040	chronic lymphocytic leukemia	0.0843	0.17	ITGAX|IRF8|PDE3B|GSR|NOTCH2
DOID:3744	cervical squamous cell carcinoma	0.0855	0.17	HLA-DQB1|HLA-DRB1|ST6GAL1
DOID:0050850	diabetic encephalopathy	0.0864	0.17	PPARG
DOID:0060319	cardiac arrest	0.0864	0.17	IL18
DOID:0080299	partial lipodystrophy	0.0864	0.17	PPARG
DOID:10314	endocarditis	0.0864	0.17	TLR6
DOID:10458	legionellosis	0.0864	0.17	TLR5
DOID:3798	pleural empyema	0.0864	0.17	PLAU
DOID:7941	Barrett's adenocarcinoma	0.0864	0.17	PPARG
DOID:8997	polycythemia vera	0.0864	0.17	GSR
DOID:11981	morbid obesity	0.0889	0.175	APLN|PPARG
DOID:4766	embryoma	0.0891	0.175	APOE|GPNMB|IL18|PLAU|SHMT1|AXL|LGALS3
DOID:2527	nephrosis	0.0893	0.175	CTSL|APOE|IL18|PLA2G7
DOID:0050847	sleep apnea	0.0928	0.179	IL18|PLA2G7
DOID:10223	dermatomyositis	0.0928	0.179	IL18|HLA-DRB1
DOID:13375	temporal arteritis	0.0928	0.179	IL18|HLA-DRB1
DOID:3298	vaccinia	0.0928	0.179	IL18|CD74
DOID:525	central nervous system vasculitis	0.0928	0.179	IL18|HLA-DRB1
DOID:2994	germ cell cancer	0.095	0.182	APOE|GPNMB|IL18|PLAU|SHMT1|AXL|LGALS3|AQP1
DOID:3454	brain infarction	0.0953	0.182	APOE|IL18|PLA2G7|HLA-DQA1|TBXAS1
DOID:10316	pneumoconiosis	0.0968	0.182	HLA-DQB1|HLA-DRB1
DOID:9553	adrenal gland disease	0.0968	0.182	HLA-DQB1|HLA-DRB1
DOID:1574	alcohol use disorder	0.0969	0.182	CTSL|NOTCH2|SHMT1|ST6GAL1|CHRNA1
DOID:9119	acute myeloid leukemia	0.0969	0.182	HLA-DQB1|IRF8|GSR|CEBPA|LYZ
DOID:423	myopathy	0.0977	0.182	PHKA1|CTSL|HLA-DQB1|APOE|IL18|HLA-DRB1|GSR|CTSS|HLA-DQA1
DOID:0050120	hemophagocytic lymphohistiocytosis	0.0982	0.182	IL18
DOID:0060643	primary sclerosing cholangitis	0.0982	0.182	HLA-DQB1
DOID:10966	lipoid nephrosis	0.0982	0.182	IL18
DOID:11339	pneumocystosis	0.0982	0.182	HLA-DQB1
DOID:12215	oligohydramnios	0.0982	0.182	AQP1
DOID:14203	childhood type dermatomyositis	0.0982	0.182	HLA-DRB1
DOID:1518	cecal disease	0.0982	0.182	PLAU
DOID:1803	neuritis	0.0982	0.182	APOE
DOID:2861	congenital nonspherocytic hemolytic anemia	0.0982	0.182	GSR
DOID:8337	appendicitis	0.0982	0.182	PLAU
DOID:8568	infectious mononucleosis	0.0982	0.182	HLA-DRB1

## Sheet: (J) Pathway Commons
ID	Label	P-value	P-value (Adjusted)	Symbols
1118	MHC class II antigen presentation	4.38e-11	9.43e-08	CTSL|HLA-DPA1|HLA-DQB1|HLA-DOA|CD74|CTSH|HLA-DPB1|HLA-DRB1|HLA-DMA|CTSS|HLA-DQA1|HLA-DMB
1409	Phosphorylation of CD3 and TCR zeta chains	1.05e-09	1.14e-06	HLA-DPA1|HLA-DQB1|HLA-DPB1|HLA-DRB1|HLA-DQA1|PAG1
1939	Translocation of ZAP-70 to Immunological synapse	1.55e-08	1.11e-05	HLA-DPA1|HLA-DQB1|HLA-DPB1|HLA-DRB1|HLA-DQA1
967	Immunoregulatory interactions between a Lymphoid and a non-Lymphoid cell	6.4e-08	2.59e-05	SIGLEC7|CD300C|CD300LF|TYROBP|TREM2|LILRA4|SIGLEC8|FCGR2B|LILRA2
1335	PD-1 signaling	7.21e-08	2.59e-05	HLA-DPA1|HLA-DQB1|HLA-DPB1|HLA-DRB1|HLA-DQA1
1828	T cell receptor signaling (PLC gamma, PKC, Ras and ERK cascade) ( CD4 T cell receptor signaling (ERK cascade) )	7.21e-08	2.59e-05	HLA-DPA1|HLA-DQB1|HLA-DPB1|HLA-DRB1|HLA-DQA1
282	CD4 T cell receptor signaling (through Vav, Rac and JNK cascade ( CD4 T cell receptor signaling (JNK cascade) )	1.82e-07	4.91e-05	HLA-DPA1|HLA-DQB1|HLA-DPB1|HLA-DRB1|HLA-DQA1
1829	T cell receptor signaling (PLC gamma, PKC, Ras and IKK-NF-kappaB cascade) ( CD4 T cell receptor signaling (NF-kB cascade) )	1.82e-07	4.91e-05	HLA-DPA1|HLA-DQB1|HLA-DPB1|HLA-DRB1|HLA-DQA1
1830	T cell receptor signaling pathway ( CD4 T cell receptor signaling )	4.04e-07	9.68e-05	HLA-DPA1|HLA-DQB1|HLA-DPB1|HLA-DRB1|HLA-DQA1
746	Generation of second messenger molecules	8.11e-07	0.000175	HLA-DPA1|HLA-DQB1|HLA-DPB1|HLA-DRB1|HLA-DQA1
1917	Trafficking and processing of endosomal TLR	1.12e-05	0.00214	CTSL|CTSS|UNC93B1
340	Cell surface interactions at the vascular wall	1.19e-05	0.00214	ITGAX|CD74|CD84|SELPLG|CD48
1006	Interferon gamma signaling	3.14e-05	0.00422	HLA-DPA1|HLA-DQB1|IRF8|HLA-DPB1|HLA-DRB1|HLA-DQA1
1677	Scavenging by Class A Receptors	3.6e-05	0.00422	APOE|MSR1|COLEC12
803	Glycosphingolipid metabolism	4.68e-05	0.00422	PSAP|ASAH1|GLB1|HEXB
1461	Prostaglandin and Leukotriene metabolism ( Prostaglandin and Leukotriene metabolism )	5.76e-05	0.00422	LTA4H|PTGS1|TBXAS1
69	Acetaminophen Action Pathway	0.000106	0.00422	LTA4H|PTGS1|TBXAS1
73	Acetylsalicylic Acid Action Pathway	0.000106	0.00422	LTA4H|PTGS1|TBXAS1
164	Antipyrine Action Pathway	0.000106	0.00422	LTA4H|PTGS1|TBXAS1
165	Antrafenine Action Pathway	0.000106	0.00422	LTA4H|PTGS1|TBXAS1
172	Arachidonic Acid Metabolism	0.000106	0.00422	LTA4H|PTGS1|TBXAS1
261	Bromfenac Action Pathway	0.000106	0.00422	LTA4H|PTGS1|TBXAS1
331	Carprofen Action Pathway	0.000106	0.00422	LTA4H|PTGS1|TBXAS1
487	Diclofenac Action Pathway	0.000106	0.00422	LTA4H|PTGS1|TBXAS1
490	Diflunisal Action Pathway	0.000106	0.00422	LTA4H|PTGS1|TBXAS1
600	Etodolac Action Pathway	0.000106	0.00422	LTA4H|PTGS1|TBXAS1
603	Etoricoxib Action Pathway	0.000106	0.00422	LTA4H|PTGS1|TBXAS1
653	Fenoprofen Action Pathway	0.000106	0.00422	LTA4H|PTGS1|TBXAS1
657	Flurbiprofen Action Pathway	0.000106	0.00422	LTA4H|PTGS1|TBXAS1
1055	Ketoprofen Action Pathway	0.000106	0.00422	LTA4H|PTGS1|TBXAS1
1056	Ketorolac Action Pathway	0.000106	0.00422	LTA4H|PTGS1|TBXAS1
1082	Leukotriene C4 Synthesis Deficiency	0.000106	0.00422	LTA4H|PTGS1|TBXAS1
1099	Lornoxicam Action Pathway	0.000106	0.00422	LTA4H|PTGS1|TBXAS1
1103	Lumiracoxib Action Pathway	0.000106	0.00422	LTA4H|PTGS1|TBXAS1
1121	Magnesium salicylate Action Pathway	0.000106	0.00422	LTA4H|PTGS1|TBXAS1
1129	Mefenamic Acid Action Pathway	0.000106	0.00422	LTA4H|PTGS1|TBXAS1
1132	Meloxicam Action Pathway	0.000106	0.00422	LTA4H|PTGS1|TBXAS1
1229	Nabumetone Action Pathway	0.000106	0.00422	LTA4H|PTGS1|TBXAS1
1234	Naproxen Action Pathway	0.000106	0.00422	LTA4H|PTGS1|TBXAS1
1259	Nepafenac Action Pathway	0.000106	0.00422	LTA4H|PTGS1|TBXAS1
1320	Oxaprozin Action Pathway	0.000106	0.00422	LTA4H|PTGS1|TBXAS1
1399	Phenylbutazone Action Pathway	0.000106	0.00422	LTA4H|PTGS1|TBXAS1
1415	Piroxicam Action Pathway	0.000106	0.00422	LTA4H|PTGS1|TBXAS1
1630	Rofecoxib Action Pathway	0.000106	0.00422	LTA4H|PTGS1|TBXAS1
1671	Salicylate-sodium Action Pathway	0.000106	0.00422	LTA4H|PTGS1|TBXAS1
1672	Salicylic Acid Action Pathway	0.000106	0.00422	LTA4H|PTGS1|TBXAS1
1674	Salsalate Action Pathway	0.000106	0.00422	LTA4H|PTGS1|TBXAS1
1791	Sulindac Action Pathway	0.000106	0.00422	LTA4H|PTGS1|TBXAS1
1793	Suprofen Action Pathway	0.000106	0.00422	LTA4H|PTGS1|TBXAS1
1884	Tenoxicam Action Pathway	0.000106	0.00422	LTA4H|PTGS1|TBXAS1
1903	Tiaprofenic Acid Action Pathway	0.000106	0.00422	LTA4H|PTGS1|TBXAS1
1915	Tolmetin Action Pathway	0.000106	0.00422	LTA4H|PTGS1|TBXAS1
1959	Trisalicylate-choline Action Pathway	0.000106	0.00422	LTA4H|PTGS1|TBXAS1
2002	Valdecoxib Action Pathway	0.000106	0.00422	LTA4H|PTGS1|TBXAS1
273	C20 prostanoid biosynthesis	0.00012	0.0047	PTGS1|TBXAS1
973	Indomethacin Action Pathway	0.000127	0.00488	LTA4H|PTGS1|TBXAS1
337	Celecoxib Action Pathway	0.000151	0.0057	LTA4H|PTGS1|TBXAS1
574	Endosomal/Vacuolar pathway	0.00017	0.00632	CTSL|CTSS
956	IRAK4 deficiency (TLR2/4)	0.000232	0.00819	BTK|TLR6
1053	Keratan sulfate degradation	0.000232	0.00819	GLB1|HEXB
1200	MyD88 deficiency (TLR2/4)	0.000232	0.00819	BTK|TLR6
1814	Synthesis of Prostaglandins (PG) and Thromboxanes (TX)	0.000307	0.0107	PTGS1|TBXAS1
442	DAP12 signaling	0.000323	0.011	BTK|TYROBP|TREM2
1013	Interleukin-2 signaling	0.000395	0.0133	STAT5A|HAVCR2
1694	Sialic acid metabolism	0.00042	0.0139	ST8SIA4|GLB1|ST6GAL1
960	Ibuprofen Action Pathway	0.000475	0.0155	LTA4H|PTGS1|TBXAS1
1206	N-Glycan antennae elongation	0.000499	0.016	ST6GAL1|MGAT4A
441	DAP12 interactions	0.000618	0.0193	TYROBP|TREM2
1805	Synthesis of Leukotrienes (LT) and Eoxins (EX)	0.000618	0.0193	DPEP2|LTA4H
516	Downstream TCR signaling	0.000633	0.0195	HLA-DPA1|HLA-DQB1|HLA-DPB1|HLA-DRB1|HLA-DQA1
817	HDL-mediated lipid transport	0.000908	0.0272	APOE|ABCG1
943	IL4	0.00111	0.0327	IL13RA1|BTK|STAT5A|CEBPA
215	BCR signaling pathway	0.00118	0.0345	BTK|FCGR2B|DOK1|PAG1
1202	MyD88:Mal cascade initiated on plasma membrane	0.00127	0.0361	BTK|TLR6
1318	Other semaphorin interactions	0.00127	0.0361	TYROBP|TREM2
940	IL27-mediated signaling events	0.00172	0.0481	IL18|STAT5A
1763	Sphingolipid metabolism	0.00255	0.0552	ASAH1|GLB1
305	CXCR4-mediated signaling events	0.00269	0.0552	ARRB2|STAT5A|HLA-DRB1|PAG1
137	Amiloride Action Pathway	0.00287	0.0552	SLC7A7|AQP1
223	Bendroflumethiazide Action Pathway	0.00287	0.0552	SLC7A7|AQP1
242	Beta2 integrin cell surface interactions	0.00287	0.0552	ITGAX|PLAU
258	Blue diaper syndrome	0.00287	0.0552	SLC7A7|AQP1
264	Bumetanide Action Pathway	0.00287	0.0552	SLC7A7|AQP1
350	Chlorothiazide Action Pathway	0.00287	0.0552	SLC7A7|AQP1
351	Chlorthalidone Action Pathway	0.00287	0.0552	SLC7A7|AQP1
423	Cyclothiazide Action Pathway	0.00287	0.0552	SLC7A7|AQP1
428	Cystinuria	0.00287	0.0552	SLC7A7|AQP1
595	Ethacrynic Acid Action Pathway	0.00287	0.0552	SLC7A7|AQP1
691	Furosemide Action Pathway	0.00287	0.0552	SLC7A7|AQP1
757	Glucose Transporter Defect (SGLT2)	0.00287	0.0552	SLC7A7|AQP1
832	Hartnup Disorder	0.00287	0.0552	SLC7A7|AQP1
877	Hydrochlorothiazide Action Pathway	0.00287	0.0552	SLC7A7|AQP1
879	Hydroflumethiazide Action Pathway	0.00287	0.0552	SLC7A7|AQP1
965	Iminoglycinuria	0.00287	0.0552	SLC7A7|AQP1
972	Indapamide Action Pathway	0.00287	0.0552	SLC7A7|AQP1
1057	Kidney Function	0.00287	0.0552	SLC7A7|AQP1
1107	Lysinuric Protein Intolerance	0.00287	0.0552	SLC7A7|AQP1
1108	Lysinuric protein intolerance (LPI)	0.00287	0.0552	SLC7A7|AQP1
1155	Methyclothiazide Action Pathway	0.00287	0.0552	SLC7A7|AQP1
1164	Metolazone Action Pathway	0.00287	0.0552	SLC7A7|AQP1
1425	Polythiazide Action Pathway	0.00287	0.0552	SLC7A7|AQP1
1487	Quinethazone Action Pathway	0.00287	0.0552	SLC7A7|AQP1
1916	Torsemide Action Pathway	0.00287	0.0552	SLC7A7|AQP1
1954	Triamterene Action Pathway	0.00287	0.0552	SLC7A7|AQP1
1955	Trichlormethiazide Action Pathway	0.00287	0.0552	SLC7A7|AQP1
2071	amb2 Integrin signaling	0.00287	0.0552	SELPLG|PLAU
944	IL4-mediated signaling events	0.003	0.0571	CD74|IL13RA1|STAT5A
583	Eplerenone Action Pathway	0.00322	0.0591	SLC7A7|AQP1
1765	Spironolactone Action Pathway	0.00322	0.0591	SLC7A7|AQP1
933	IL12-mediated signaling events	0.00367	0.0609	IL18|STAT5A|HLA-DRB1
173	Arachidonic acid metabolism	0.00399	0.0646	LTA4H|TBXAS1
932	IL12 signaling mediated by STAT4	0.00399	0.0646	IL18|HLA-DRB1
939	IL23-mediated signaling events	0.00399	0.0646	IL18|STAT5A
1997	VEGFA-VEGFR2 Pathway	0.00473	0.0708	NCF2|NCKAP1L|AXL
651	Fc-epsilon receptor I signaling in mast cells	0.00533	0.0778	BTK|FCGR2B|DOK1
546	EPO signaling pathway	0.00584	0.0801	BTK|STAT5A
1285	Noncanonical Wnt signaling pathway	0.00584	0.0801	PPARG|ARRB2
1992	Urokinase-type plasminogen activator (uPA) and uPAR-mediated signaling	0.00637	0.0868	PLAU|FPR3
950	IL8- and CXCR2-mediated signaling events	0.00751	0.0964	DOCK2|ARRB2
717	GMCSF-mediated signaling events	0.00813	0.0984	IRF8|STAT5A
1499	RHO GTPases Activate WASPs and WAVEs	0.00813	0.0984	BTK|NCKAP1L
1837	TCR	0.00824	0.0992	ANXA11|DOCK2|CD84|STAT5A|BMF|DOK1|PAG1
1039	JAK-STAT pathway and regulation pathway ( JAK-STAT pathway and regulation pathway Diagram )	0.00865	0.104	IL18|IL13RA1|STAT5A
191	Assembly of collagen fibrils and other multimeric structures	0.00945	0.108	CTSL|CTSS
347	Chemokine receptors bind chemokines	0.0116	0.122	CCRL2|CXCL16
1625	Rho GTPase cycle	0.0118	0.122	ARHGAP6|ARHGAP30|ARHGAP15|ARHGAP24
1009	Interleukin signaling pathway	0.012	0.122	IL18|IL13RA1|STAT5A
372	Class I PI3K signaling events	0.015	0.139	PLEKHA2|BTK
839	Hedgehog signaling events mediated by Gli proteins	0.0178	0.159	ARRB2|LGALS3
1728	Signaling events mediated by PTP1B	0.0178	0.159	STAT5A|DOK1
1490	RAC1 signaling pathway	0.0209	0.173	NCF2|STAT5A
1729	Signaling events mediated by Stem cell factor receptor (c-Kit)	0.0209	0.173	STAT5A|DOK1
1843	TGF-beta receptor signaling	0.0209	0.173	ARRB2|DAB2
477	Degradation of the extracellular matrix	0.028	0.198	CTSL|CTSS
2006	Validated targets of C-MYC transcriptional repression	0.0293	0.204	IRF8|CEBPA
1059	KitReceptor	0.0294	0.204	BTK|STAT5A|DOK1
945	IL5	0.0306	0.211	BTK|STAT5A
1584	Regulation of actin dynamics for phagocytic cup formation	0.0306	0.211	BTK|NCKAP1L
214	BCR	0.0329	0.214	PLEKHA2|BTK|FCGR2B|DOK1
1600	Regulation of retinoblastoma protein	0.0347	0.217	PPARG|CEBPA
1337	PDGF signaling pathway	0.0352	0.219	ARHGAP6|STAT5A|ARHGAP15
974	Inflammation mediated by chemokine and cytokine signaling pathway	0.0387	0.237	CCRL2|CCL18|PTGS1|FPR3
1838	TCR signaling in naïve CD4+ T cells	0.0391	0.239	HLA-DRB1|PAG1
2041	Wnt	0.0395	0.241	PPARG|ARRB2|DAB2
1387	Peptide ligand-binding receptors	0.047	0.265	PSAP|APLN
530	E2F transcription factor network	0.0487	0.274	CEBPA|PLAU
1468	Purine nucleotides and Nucleosides metabolism ( Purine nucleotides and Nucleosides metabolism )	0.0504	0.278	ENTPD1|PDE3B
1341	PDGFR-beta signaling pathway	0.0514	0.278	STAT5A|DOK1|PAG1
270	C-MYB transcription factor network	0.0539	0.278	CEBPA|LYZ
1930	Transcriptional regulation of white adipocyte differentiation	0.0557	0.278	PPARG|CEBPA
1494	RANKL	0.069	0.278	TYROBP|TREM2
941	IL3	0.071	0.278	STAT5A|DOK1
947	IL6	0.073	0.278	BTK|STAT5A

[truncated: 8 more sheets: (K) MESH, (L) DSigDB, (M) MSigDB, (N) LncRNA2Target, (O) miRTarBase, (P) miRDB, (Q) TargetScan, (R) RNAInter]
