# Supplementary material for: Meta-Analysis of Gene Expression in Bulk-Processed Post-Mortem Spinal Cord from ALS Patients and Normal Controls
Source: NeuroSci. 2025 Jul 16;6(3):65. doi: 10.3390/neurosci6030065 (PMC12286074; doi:10.3390/neurosci6030065)
Supplement: Supplementary file 1 [file neurosci-06-00065-s001.zip › neurosci-3659146-supplementary/Supplementary Material File S2.xlsx]

## Sheet: (A) DEG List (protein coding)
Symbol

## Sheet: (B) DEG List (non-coding)
Symbol

## Sheet: (B) GO BP
ID

## Sheet: (C) GO CC
ID

## Sheet: (D) GO MF
ID

## Sheet: (E) KEGG
ID

## Sheet: (F) WikiPathways
ID

## Sheet: (G) Reactome
ID

## Sheet: (H) DO
ID

## Sheet: (I) Pathway Commons
ID

[truncated: 8 more sheets: (J) MESH, (K) DSigDB, (L) MSigDB, (M) LncRNA2Target, (N) miRTarBase, (O) miRDB, (P) TargetScan, (Q) RNAInter]
